# Supplementary material for: Lipid profile changings after switching from rilpivirine/tenofovir disoproxil fumarate/emtricitabine to rilpivirine/tenofovir alafenamide/emtricitabine: Different effects in patients with or without baseline hypercholesterolemia
Source: PLoS One. 2019 Oct 11;14(10):e0223181. doi: 10.1371/journal.pone.0223181 (PMC6788691; doi:10.1371/journal.pone.0223181)
Supplement: S1 Dataset — (XLS) [file pone.0223181.s001.xls]

## Sheet: TUTTI
SEX	Risk factor	CD4<500	CD4_PRE	CD8_PRE	CD4/CD8_PRE	HYPERCHOL_PRE	HYPERTRI_PRE	CHOLESTEROL_PRE	HDL_PRE	LDL_PRE	Triglycerides_PRE	Creatinine_PRE	HIVRNA_PRE	HIV RNA DET PRE	LDL/HDL PRE	TC/HDL PRE	CD4_POST	CD8_POST	CD4/CD8_POST	HYPERCHOLEST POST	HYPERTRIGLY_POST	Cholesterol_POST	HDL_POST	LDL_POST	Triglycerides_POST	Creatinine_POST	HIVRNA_POST	HIV det POST	LDL/HDL POST	TC/HDL POST	diff TC	diff HDL	diff LDL	Diff LDL/HDL	diff TC/HDL	Diff TG	Cholesterol Category
M	MSM	0	743	978	0.8	0	0	187	33	140	149	1.2	5	0	4.24242	5.66667	622	749	0.8	0	0	187	45	147	103	1.2	6	0	3.26667	4.15556	0	12	7	-0.975758	-1.51111	-46	2
M	MSM	1	373	833	0.5	0	1	200	39	135	253	1.2	0	0	3.46154	5.12821	443	1262	0.4	1	0	210	49	161	85	1.2	0	0	3.28571	4.28571	10	10	26	-0.175824	-0.842491	-168	3
F	HS	0	640	370	1.7	0	0	191	74	111	84	0.9	0	0	1.5	2.58108	697	332	2.1	1	0	215	87	120	79	1	9	0	1.37931	2.47126	24	13	9	-0.12069	-0.109817	-5	3
M	IVDU	1	432	1366	0.3	1	1	220	49	145	264	1	26	0	2.95918	4.4898	459	848	0.5	0	0	189	56	138	65	1.3	14	0	2.46429	3.375	-31	7	-7	-0.494898	-1.1148	-199
M	MSM	1	277	818	0.3	0	0	128	39	83	75	1.1	16	0	2.12821	3.28205	314	452	0.7	0	0	140	43	89	89	1.1	12	0	2.06977	3.25581	12	4	6	-0.0584377	-0.0262373	14	2
F	IVDU	0	783	683	1.2	1	0	220	61	155	59	0.8	0	0	2.54098	3.60656	993	761	1.3	1	0	218	52	152	121	0.8		9	2.92308	4.19231	-2	-9	-3	0.382093	0.58575	62	1
F	HS	0	1209	839	1.4	1	0	218	69	147	112	1.2	0	0	2.13043	3.15942	419	370	1.1	1	0	243	65	169	98	1.1	0	0	2.6	3.73846	25	-4	22	0.469565	0.579041	-14	1
M	IVDU	0	959	528	1.8		0				74	1.1	0	0			1020	520	2		0	151	46	104	65	1.3	0	0	2.26087	3.28261						-9
M	IVDU	0	678	931	0.7	0	0	179	26	135	154	1.1	0	0	5.19231	6.88462	578	885	0.7	0	1	184	29	123	242	1.1	0	0	4.24138	6.34483	5	3	-12	-0.950928	-0.539788	88	2
M	MSM	0	1167	872	1.3	0	1	192	35	125	204	1		9	3.57143	5.48571	1153	759	1.5	0	0	174	37	120	167	1		9	3.24324	4.7027	-18	2	-5	-0.328185	-0.783012	-37	2
F	HS	0	607	639	1	0	0	164	66	94	76	0.8	0	0	1.42424	2.48485	719	681	1.1	0	0	188	76	118	80	0.8	0	0	1.55263	2.47368	24	10	24	0.128389	-0.0111643	4	2
F	HS	0	622	444	1.4	0	0	182	72	113	41	1	0	0	1.56944	2.52778	656	525	1.3	0	0	199	81	117	46	1	14	0	1.44444	2.45679	17	9	4	-0.125	-0.0709877	5	2
F	OTHER	0	625	396	1.6	0	1	173	29	99	208	0.8	0	0	3.41379	5.96552	804	504	1.6	1	1	237	36	173	209	0.9		9	4.80556	6.58333	64	7	74	1.39176	0.617816	1	3
M	MSM	0	504	697	0.7	0	0	142	37	101	56	1	17	0	2.72973	3.83784	709	789	0.9	0	0	180	40	128	103	1.1	15	0	3.2	4.5	38	3	27	0.47027	0.662162	47	2
M	MSM	0	817	978	0.8	0	0	172	37	133	94	1.1	0	0	3.59459	4.64865	1004	1016	1	0	0	171	37	135	78	1.1	7	0	3.64865	4.62162	-1	0	2	0.0540541	-0.027027	-16	2
M	HS	0	954	1006	1	1	0	206	52	142	85	1	0	0	2.73077	3.96154	892	1200	0.7	1	0	220	58	162	75	1		9	2.7931	3.7931	14	6	20	0.0623342	-0.168435	-10	1
F	IVDU	0	1683	616	2.7	0	0	199	64	129	74	0.7	0	0	2.01562	3.10938	1777	544	3.3	1	0	234	77	150	79	0.7	0	0	1.94805	3.03896	35	13	21	-0.0675731	-0.070414	5	3
M	HS	0	607	902	0.7	0	0	154	47	103	46	1	0	0	2.19149	3.2766	617	1151	0.5	0	0	182	53	121	64	1	0	0	2.28302	3.43396	28	6	18	0.0915295	0.157367	18	2
M	HS	0	651	797	0.8	1	0	217	31	167	182	0.6	0	0	5.3871	7	782	904	0.9	0	0	194	38	145	137	0.5	0	0	3.81579	5.10526	-23	7	-22	-1.57131	-1.89474	-45
F	IVDU	1	367	922	0.4	0	0	198	38	140	196	0.8	0	0	3.68421	5.21053	399	1049	0.4	1	1	233	41	179	237	0.7	0	0	4.36585	5.68293	35	3	39	0.681643	0.472401	41	3
F	HS	0	810	761	1.1								0	0			1046	1038	1			243	79	165	65	0.8	0	0	2.08861	3.07595
M	HS	0	869	857	1	0	0	107	33	71	64	1	0	0	2.15152	3.24242	956	739	1.3	0	0	135	40	78	123	1		9	1.95	3.375	28	7	7	-0.201515	0.132576	59	2
M	IVDU	1	351	775	0.5	0	0	125	27	66	191	0.8	7	0	2.44444	4.62963	350	498	0.7	0	0	130	40	83	96	0.7	13	0	2.075	3.25	5	13	17	-0.369444	-1.37963	-95	2
M	MSM	0	681	771	0.9								0	0			749	647	1.2			206	23	119	396	1.1	20	0	5.17391	8.95652
F	HS	0	566	1269	0.5	0	0	193	52	140	64	0.7	0	0	2.69231	3.71154	534	976	0.6	0	0	189	55	132	60	0.9	11	0	2.4	3.43636	-4	3	-8	-0.292308	-0.275175	-4	2
M	IVDU	0	1339	1278	1.1	0	0	127	13	82	155	1.6	8	0	6.30769	9.76923	2561	2338	1.1	0	1	189	27	132	244	1.6	0	0	4.88889	7	62	14	50	-1.4188	-2.76923	89	2
M	IVDU	0	805	574	1.4	0	0	180	57	124	64	0.8	3	0	2.17544	3.15789	914	796	1.2	0	0	200	58	138	138	1		9	2.37931	3.44828	20	1	14	0.203872	0.290381	74	2
M	IVDU	0	924	978	0.9	0	0	163	26	118	160	1.2	0	0	4.53846	6.26923	1092	1152	1	0	1	184	32	118	312	1.2	11	0	3.6875	5.75	21	6	0	-0.850962	-0.519231	152	2
M	IVDU	0	676	737	0.9	0	0	132	37	89	72	1.1	0	0	2.40541	3.56757	801	1021	0.784525	0	0	160	38	111	105	1.3	0	0	2.92105	4.21053	28	1	22	0.515647	0.642959	33	2
F	IVDU	0	1227	631	1.9			149	53	81	113	0.8	0	0	1.5283	2.81132										0.7	41	0
F	IVDU	1	402	565	0.7	0	0	149	50	92	69	1	0	0	1.84	2.98	449	736	0.6	0	0	181	62	116	103	1.1	0	0	1.87097	2.91935	32	12	24	0.0309677	-0.0606452	34	2
M	IVDU	0	526	1318	0.4	0	1	153	29	81	319	1.1	32	0	2.7931	5.27586	409	1156	0.4	0	0	123	27	79	153	1.1	0	0	2.92593	4.55556	-30	-2	-2	0.132822	-0.720307	-166	2
M	IVDU	1	451	680	0.7	0	0	185	60	125	85	1	0	0	2.08333	3.08333	431	753	0.6	0	0	193	57	138	78	0.9	0	0	2.42105	3.38596	8	-3	13	0.337719	0.302632	-7	2
M	IVDU	0	537	837	0.6	0	0	195	33	147	81	1.2	0	0	4.45455	5.90909	435	538	0.8	0	0	188	44	135	112	1.3		9	3.06818	4.27273	-7	11	-12	-1.38636	-1.63636	31	2
M	IVDU	0	1011	988	1	1	0	218	55	151	115	1.1	14	0	2.74545	3.96364	973	1014	1	1	0	224	51	161	177	0.9	53	1	3.15686	4.39216	6	-4	10	0.411408	0.42852	62	1
M	HS	0	1064	917	1.2	0	0	150	66	81	46	0.8	0	0	1.22727	2.27273	1333	1041	1.3	0	0	179	69	101	52	0.8	17	0	1.46377	2.5942	29	3	20	0.236495	0.321476	6	2
M	MSM	0	885	1146	0.8	0	0	175	58	112	64	1	0	0	1.93103	3.01724	356	607	0.6	0	0	145	59	82	34	0.9	0	0	1.38983	2.45763	-30	1	-30	-0.541204	-0.559614	-30	2
M	IVDU	0	537	506	1.1	0	0	175	56	117	58	1.1	0	0	2.08929	3.125	467	621	0.8	0	0	169	48	115	79	0.9	573	1	2.39583	3.52083	-6	-8	-2	0.306548	0.395833	21	2
M	MSM	0	843	824	1	0	0	197	37	151	101	0.9	0	0	4.08108	5.32432	836	710	1.2	0	0	169	30	128	84	1	0	0	4.26667	5.63333	-28	-7	-23	0.185586	0.309009	-17	2
M	MSM	0	752	1181	0.6	0	0	161	39	113	74	1.1	0	0	2.89744	4.12821	918	1334	0.7	0	0	153	35	108	86	1.1	0	0	3.08571	4.37143	-8	-4	-5	0.188278	0.243223	12	2
F	HS	0	875	1365	0.6	1	0	210	58	151	54	0.8	0	0	2.60345	3.62069	877	1518	0.6	1	0	208	72	138	60	0.9		9	1.91667	2.88889	-2	14	-13	-0.686782	-0.731801	6	1
F	OTHER	0	564	154	3.7	0	0	121	45	64	130	1	0	0	1.42222	2.68889	641	170	3.8	0	0	120	49	60	139	0.9	0	0	1.22449	2.44898	-1	4	-4	-0.197732	-0.239909	9	2
F	HS	0	663	830	0.8	0	0	179	42	122	96	1.2	0	0	2.90476	4.2619	760	1044	0.7	1	0	215	56	145	73	0.9	0	0	2.58929	3.83929	36	14	23	-0.315476	-0.422619	-23	3
F	HS	1	452	396	1.1	0	0	193	45	146	108	0.9	0	0	3.24444	4.28889	459	374	1.2	1	0	216	51	145	120	0.9	0	0	2.84314	4.23529	23	6	-1	-0.401307	-0.0535948	12	3
M	HS	0	850	878	1	0	0	190	47	120	120	0.8	0	0	2.55319	4.04255	1269	1231	1	0	0	145	52	88	83	0.9	0	0	1.69231	2.78846	-45	5	-32	-0.860884	-1.25409	-37	2
M	MSM	0	1077	1213	0.9	0	0	154	35	107	117	1	0	0	3.05714	4.4	1153	1322	0.9	0	0	186	42	128	132	1		9	3.04762	4.42857	32	7	21	-0.00952381	0.0285714	15	2
F	HS	0	935	491	1.9	0	0	188	51	129	83	0.7	0	0	2.52941	3.68627	1120	641	1.8	1	0	227	55	153	130	0.7		9	2.78182	4.12727	39	4	24	0.252406	0.440998	47	3
F	IVDU	1	303	1017	0.3	0	0	120	51	70	68	0.8	0	0	1.37255	2.35294	417	1405	0.3	0	0	137	55	66	148	0.6	0	0	1.2	2.49091	17	4	-4	-0.172549	0.137968	80	2
M	IVDU	0	567	838	0.7	0	0	188	38	132	123	1	0	0	3.47368	4.94737	549	849	0.7	1	0	205	38	152	138	1	0	0	4	5.39474	17	0	20	0.526316	0.447368	15	3
F	HS	0	672	1204	0.6	0	0	178	59	111	61	0.7	0	0	1.88136	3.01695	668	852	0.8	0	0	151	63	89	56	0.7	0	0	1.4127	2.39683	-27	4	-22	-0.468658	-0.620124	-5	2
M	HS	0	1045	1012	1	0	0	169	32	122	123	0.8	21	0	3.8125	5.28125	672	718	0.9	0	0	191	46	143	91	0.7	11000	1	3.1087	4.15217	22	14	21	-0.703804	-1.12908	-32	2
M	MSM	0	1009	957	1.1	0	0	189	42	134	105	0.8	0	0	3.19048	4.5	967	664	1.5	0	0	196	44	130	172	0.8		9	2.95455	4.45455	7	2	-4	-0.235931	-0.0454545	67	2
M	IVDU	0	581	1391	0.4	0	1	144	34	102	205	1.3	0	0	3	4.23529	586	1235	0.5	0	1	141	34	85	210	1.3	0	0	2.5	4.14706	-3	0	-17	-0.5	-0.0882353	5	2
F	IVDU	0	872	1031	0.9	0	0	146	85	64	55	0.6	0	0	0.752941	1.71765	1023	1197	0.9	0	0	190	85	104	50	0.5	0	0	1.22353	2.23529	44	0	40	0.470588	0.517647	-5	2
M	MSM	1	322	361	0.9	0	0	83	27	43	106	1.3	0	0	1.59259	3.07407	408	417	1	0	0	91	25	48	127	1.5	0	0	1.92	3.64	8	-2	5	0.327407	0.565926	21	2
M	IVDU	0	513	1265	0.4	0	0	157	52	87.2	89	0.6	24	0	1.67692	3.01923	539	1581	0.3	0	0	166	50	97.2	94	0.6	0	0	1.944	3.32	9	-2	10	0.267077	0.300769	5	2
M	MSM	0	733	643	1.1	0	0	171	55	111	168	1.1	12	0	2.01818	3.10909	923	837	1.1	1	0	201	70	130	58	1	0	0	1.85714	2.87143	30	15	19	-0.161039	-0.237662	-110	3
M	IVDU	0	863	659	1.3	0	0	196	51	138	116	1.1	6	0	2.70588	3.84314	834	618	1.4	0	0	196	56	128	117	1	5	0	2.28571	3.5	0	5	-10	-0.420168	-0.343137	1	2
M	MSM	0	1004	1496	0.7	0	1	140	26	80	353	1.1	0	0	3.07692	5.38462	1132	1594	0.7	0	0	170	38	115	186	0.9	8	0	3.02632	4.47368	30	12	35	-0.0506073	-0.910931	-167	2
M	MSM	1	366	915	0.4	0	1	169	29	116	212	1.3	6	0	4	5.82759	406	929	0.4	0	0	177	35	120	186	1.3	21	0	3.42857	5.05714	8	6	4	-0.571429	-0.770443	-26	2
F	IVDU	0	1532	1618	1	1		271	67	201		0.7	0	0	3	4.04478	1803	1529	1.2	1		273	73	200	82	0.7	0	0	2.73973	3.73973	2	6	-1	-0.260274	-0.30505		1
M	IVDU	0	831	511	1.6	0	0	159	43	99	167	1.3	0	0	2.30233	3.69767	803	491	1.6	0	0	171	53	101	134	1.2	0	0	1.90566	3.22642	12	10	2	-0.396665	-0.471259	-33	2
M	MSM	0	683	852	0.8	0	0	178	36	117	195	1	7	0	3.25	4.94444	996	733	1.4	0	0	111	50	51	79	0.9	27	0	1.02	2.22	-67	14	-66	-2.23	-2.72444	-116	2
M	MSM	1	437	256	1.7	0	0	98	37	54	63	0.9	0	0	1.45946	2.64865	398	229	1.7	0	0	114	44	66	57	0.7	0	0	1.5	2.59091	16	7	12	0.0405405	-0.0577396	-6	2
M	MSM	0	607	449	1.4	0	0	180	37	132	79	0.9	0	0	3.56757	4.86486	641	444	1.4	0	0	189	38	136	133	1.1	0	0	3.57895	4.97368	9	1	4	0.0113798	0.108819	54	2
M	IVDU	1	438	411	1.1	0	1	194	32	133	216	0.8	0	0	4.15625	6.0625	396	468	0.9	0	1	194	30	114	385	0.8	0	0	3.8	6.46667	0	-2	-19	-0.35625	0.404167	169	2
M	IVDU	1	61	64	1	0	0	140	26	97	125	0.9	11	0	3.73077	5.38462	68	52	1.30769	0	1	193	25	128	225	1.3	0	0	5.12	7.72	53	-1	31	1.38923	2.33538	100	2
M	OTHER	1	190	572	0.3	0	0	109	34	68	53	1	0	0	2	3.20588				0	0	101	32	65	65	1	0	0	2.03125	3.15625	-8	-2	-3	0.03125	-0.0496324	12	2
M	HS	0	616	613	1	0	0	121	38	76	70	1	0	0	2	3.18421	689	664	1	0	0	134	34	88	91	0.9	0	0	2.58824	3.94118	13	-4	12	0.588235	0.756966	21	2
M	HS	0	841	265	3.2	0	0	164	30	125	136	1	12	0	4.16667	5.46667	691	209	3.3	0	0	172	32	119	149	1	0	0	3.71875	5.375	8	2	-6	-0.447917	-0.0916667	13	2
F	HS	0	1240	399	3.1	0	0	175	63	109	66	1.1	0	0	1.73016	2.77778	1074	273	3.93407	1	0	211	88	121	57	1		9	1.375	2.39773	36	25	12	-0.355159	-0.380051	-9	3
M	MSM	0	1013	1059	1	0	0	185	40	138	144	1.1	0	0	3.45	4.625	877	992	0.9	0	0	195	47	136	129	1.1	0	0	2.89362	4.14894	10	7	-2	-0.556383	-0.476064	-15	2
M	MSM	0	650	1177	0.6	0	0	160	49	99	136	0.8	0	0	2.02041	3.26531	701	973	0.7	1	0	202	67	132	141	0.9	0	0	1.97015	3.01493	42	18	33	-0.0502589	-0.250381	5	3
M	IVDU	0	1733	822	2.1	0	0	196	56	135	89	0.9	0	0	2.41071	3.5	1428	754	1.9	0	0	179	49	113	115	1	0	0	2.30612	3.65306	-17	-7	-22	-0.104592	0.153061	26	2
F	IVDU	1	488	730	0.7	0	0	169	71	99	75	0.9	0	0	1.39437	2.38028	505	786	0.6	0	0	192	72	123	108	0.8	11	0	1.70833	2.66667	23	1	24	0.313967	0.286385	33	2
M	IVDU	0	626	605	1	0	0	121	44	78	74	0.9	12	0	1.77273	2.75	682	679	1	0	0	146	57	89	69	0.9	14	0	1.5614	2.5614	25	13	11	-0.211324	-0.188596	-5	2
F	HS	0	688	719	1	0	0	154	67	87	46	1.1	0	0	1.29851	2.29851	672	796	0.8	0	0	181	84	97	53	1	0	0	1.15476	2.15476	27	17	10	-0.143746	-0.143746	7	2
M	MSM	0	644	1408	0.5	0	0	152	41	104	98	0.9	0	0	2.53659	3.70732	783	1739	0.5	0	0	170	42	115	106	1	29	0	2.7381	4.04762	18	1	11	0.20151	0.340302	8	2
M	HS	0	716	647	1.1	0	0	170	59	110	56	1.1	0	0	1.86441	2.88136	733	644	1.1	1	0	219	69	150	75	1.1	0	0	2.17391	3.17391	49	10	40	0.309506	0.292557	19	3
F	HS	0	759	610	1.2	0	0	185	46	126	94	0.7	0	0	2.73913	4.02174	794	612	1.3	1	0	244	55	170	134	0.7	0	0	3.09091	4.43636	59	9	44	0.351779	0.414625	40	3
M	IVDU	0	533	619	0.9	0		143	48	86		0.8	0	0	1.79167	2.97917				0		174	49	123	98	0.9	0	0	2.5102	3.55102	31	1	37	0.718537	0.571854		2
F	HS	0	827	830	1	0	0	154	42	107	75	0.8	0	0	2.54762	3.66667	769	750	1	1	0	202	63	131	72	0.8	0	0	2.07937	3.20635	48	21	24	-0.468254	-0.460317	-3	3
M	IVDU	0	747	697	1.1		0				68		12	0			1061	998	1.1		0	155	45	98	118		0	0	2.17778	3.44444						50
M	HS	1	410	1428	0.3	1	0	202	52	145	91	0.9	12	0	2.78846	3.88462	430	1626	0.3	1	0	285	64	216	188	0.9	20	0	3.375	4.45312	83	12	71	0.586538	0.56851	97	1
M	IVDU	0	1238	2299	0.5	1	1	207	30	158	232	1	0	0	5.26667	6.9	1530	2066	0.7	1	1	222	33	159	218	1	0	0	4.81818	6.72727	15	3	1	-0.448485	-0.172727	-14	1
F	OTHER	0	1638	851	1.9	0	0	146	49	95	71	0.8	0	0	1.93878	2.97959	1040	560	1.9	0	0	127	46	85	59	0.7	0	0	1.84783	2.76087	-19	-3	-10	-0.0909494	-0.218722	-12	2
M	MSM	0	1024	1722	0.6	0		183	49	129		1.2	0	0	2.63265	3.73469	1396	2085	0.7	0		175	59	115	68	1.1		9	1.94915	2.9661	-8	10	-14	-0.683501	-0.768592		2
M	HS	0	927	1070	0.9	0	0	134	64	74	75	1.2	21	0	1.15625	2.09375	833	736	1.1	0	0	152	77	78	39	1	5	0	1.01299	1.97403	18	13	4	-0.143263	-0.119724	-36	2
M	IVDU	0	714	3532	0.2	0	0	184	46	125	93	1.1	0	0	2.71739	4	1008	4320	0.233333	1	0	205	51	138	114	1.3	0	0	2.70588	4.01961	21	5	13	-0.011509	0.0196078	21	3
M	IVDU	0	603	701	0.9	0	0	128	51	77	55	0.9	0	0	1.5098	2.5098	495	487	1.01643	0	0	134		74	62	0.8	0	0			6		-3			7	2
F	IVDU	0	664	617	1.1	0	0	127	46	74	79	0.7	0	0	1.6087	2.76087				0	0	140	54	83	85	0.7		9	1.53704	2.59259	13	8	9	-0.0716586	-0.168277	6	2
M	HS	0	666	480	1.4	0	0	163	59	88	101	0.9	0	0	1.49153	2.76271	772	599	1.28881	1	1	239	73	147	213	0.9	0	0	2.0137	3.27397	76	14	59	0.522173	0.511261	112	3
M	MSM	0	1348	2024	0.7	0	1	189	32	123	254	0.9	0	0	3.84375	5.90625	1153	1652	0.697942	0	0	188	42	137	128	0.9		9	3.2619	4.47619	-1	10	14	-0.581845	-1.43006	-126	2
M	IVDU	0	611	882	0.7	0	0	176	39	118	199	1.2	0	0	3.02564	4.51282	553	868	0.637097	0	0	181	45	123	144	1.2		9	2.73333	4.02222	5	6	5	-0.292308	-0.490598	-55	2
M	MSM	0	782	1784	0.4	0	0	150	27	104	154	1	0	0	3.85185	5.55556	965	2038	0.473503	0	0	147	27	101	182	1	7	0	3.74074	5.44444	-3	0	-3	-0.111111	-0.111111	28	2
M	IVDU	0	791	654	1.2	0	0	138			115	0.7	50	0			771	389	2	0	0	166	38	121	87	0.7		9	3.18421	4.36842	28					-28	2
M	IVDU	1	220	695	0.3	0	0	166	49	99	131	1.1	8	0	2.02041	3.38776	284	877	0.3	1	0	219	78	144	118	1.1	0	0	1.84615	2.80769	53	29	45	-0.174254	-0.580063	-13	3
M	MSM	0	804	558	1.4			111	26	67	85	1.1	32	0	2.57692	4.26923										1	0	0
M	MSM	0	579	665	0.9	0	0	166	39	111	114	1.1	0	0	2.84615	4.25641	513	523	1	0	0	188	44	118	150	1	65	1	2.68182	4.27273	22	5	7	-0.164336	0.016317	36	2
F	HS	0	756	518	1.5	0	0	165	48	115	89	0.9	0	0	2.39583	3.4375	817	547	1.4936	0	0	152	52	102	54	1	0	0	1.96154	2.92308	-13	4	-13	-0.434295	-0.514423	-35	2
M	IVDU	0	2178	4003	0.5								0	0			1179	1823	0.7			188	91	93	102	0.7	22	0	1.02198	2.06593
M	HS	0	760	957	0.8	0	0	143	71	70	74	0.9	0	0	0.985915	2.01408	673	734	0.9	0	0	151	70	78	72	0.9	0	0	1.11429	2.15714	8	-1	8	0.12837	0.143058	-2	2
M	OTHER	0	1144	938	1.2	0	0	126	38	81	74	0.9	0	0	2.13158	3.31579	1088	935	1.2	0	0	172	62	103	138	0.9	0	0	1.66129	2.77419	46	24	22	-0.470289	-0.541596	64	2
F	HS	0	547	584	0.9	1	0	212	44	158	137	0.9	0	0	3.59091	4.81818	664	758	0.9	1	0	209	55	139	127	1.1	0	0	2.52727	3.8	-3	11	-19	-1.06364	-1.01818	-10	1
M	IVDU	0	1103	1640	0.7	0	0	144	31	96	150	0.9	0	0	3.09677	4.64516	1031	1632	0.6	0	0	196	41	149	129	1		9	3.63415	4.78049	52	10	53	0.537372	0.135327	-21	2
M	IVDU	1	479	468	1	0	0	177	39	140	65	1.4	0	0	3.58974	4.53846	538	496	1.1	1	0	204	35	152	104	1.4		9	4.34286	5.82857	27	-4	12	0.753114	1.29011	39	3
M	IVDU	1	405	707	0.6	0	0	115	60	37	120	0.8	358	1	0.616667	1.91667	386	644	0.6	0	0	131	57	55	191	0.9	44	0	0.964912	2.29825	16	-3	18	0.348246	0.381579	71	2
F	HS	0	850	733	1.2	1	0	222	93	128	76	1	0	0	1.37634	2.3871	808	760	1.1	1	0	223	106	124	51	1	0	0	1.16981	2.10377	1	13	-4	-0.206533	-0.283323	-25	1
M	IVDU	1	376	331	1.1	0	1	176	28	101	215	0.7	0	0	3.60714	6.28571	407	318	1.3	1	1	253	38	157	218	0.7	0	0	4.13158	6.65789	77	10	56	0.524436	0.37218	3	3
M	IVDU	0	836	840	1	1	0	207	58	144	77	0.7	0	0	2.48276	3.56897	962	926	1	1	0	216	55	162	92	0.8		9	2.94545	3.92727	9	-3	18	0.462696	0.358307	15	1
F	HS	0	1001	948	1.1	1	0	233	96	132	83	1.2	0	0	1.375	2.42708	1182	772	1.5	1	0	282	122	162	81	1	0	0	1.32787	2.31148	49	26	30	-0.0471311	-0.115608	-2	1
M	IVDU	0	956	1194	0.8	0	0	104	35	53	75	0.7	0	0	1.51429	2.97143	968	1115	0.9	0	0	122	54	59	59	0.7	12	0	1.09259	2.25926	18	19	6	-0.421693	-0.712169	-16	2
M	MSM	1	497	974	0.5	1	0	210	68	141	61	1.1	0	0	2.07353	3.08824	491	1106	0.4	1	0	248	68	177	105	1		9	2.60294	3.64706	38	0	36	0.529412	0.558824	44	1
F	HS	0	695	610	1.1	1	0	240	45	187	99	0.8	0	0	4.15556	5.33333	654	716	0.9	1	0	245	51	187	182	1		9	3.66667	4.80392	5	6	0	-0.488889	-0.529412	83	1
M	MSM	0	596	1173	0.5	0	0	179	55	120	86	1	0	0	2.18182	3.25455	609	1177	0.5	0	0	188	55	120	82	0.9	0	0	2.18182	3.41818	9	0	0	0	0.163636	-4	2
M	MSM	0	1241	1469	0.8	0	0	123	49	74	41	1	60	1	1.5102	2.5102	1493	1513	1	0	1	161	38	82	245	0.9	0	0	2.15789	4.23684	38	-11	8	0.647691	1.72664	204	2
M	HS	1	474	425	1.1	0	0	175	43	127	120	1.2	0	0	2.95349	4.06977	649	677	1	0	0	190	47	137	159	1.2	0	0	2.91489	4.04255	15	4	10	-0.0385948	-0.0272143	39	2
M	MSM	0	546	966	0.6	0	0	159	50	105	51	1.1	34	0	2.1	3.18				1	0	216	70	145	72	1.2		9	2.07143	3.08571	57	20	40	-0.0285714	-0.0942857	21	3
F	HS	0	1048	727	1.4	0	0	185	63	125	83	0.6	0	0	1.98413	2.93651	673	548	1.2	1	0	242	76	172	72	0.6	0	0	2.26316	3.18421	57	13	47	0.279031	0.247703	-11	3
M	MSM	0	563	577	1	0	0	163	48	111	48	1	0	0	2.3125	3.39583	537	538	1	1	0	211	44	164	84	1	0	0	3.72727	4.79545	48	-4	53	1.41477	1.39962	36	3
M	MSM	0	856	920	0.9	0	0	141	37	91	134	0.9	21	0	2.45946	3.81081	680	737	0.9	0	0	172	44	109	168	0.8	6	0	2.47727	3.90909	31	7	18	0.0178133	0.0982801	34	2
M	MSM	0	998	1169	0.9	1		229	48	171	119	1.1	0	0	3.5625	4.77083	783	933	0.8	1		233	53	183		1.1	14	0	3.45283	4.39623	4	5	12	-0.10967	-0.374607		1
F	HS	0	1037	436	2.4	1	1	205	33	135	322	0.9	0	0	4.09091	6.21212	1165	521	2.2	0	1	139	42	63	301	0.8	0	0	1.5	3.30952	-66	9	-72	-2.59091	-2.9026	-21
M	MSM	0	689	520	1.3	0	0	184	60	116	70	1	17	0	1.93333	3.06667	572	423	1.4	0	0	153	59	95	64	1.1	13	0	1.61017	2.59322	-31	-1	-21	-0.323164	-0.473446	-6	2
M	MSM	1	395	778	0.5	0		150	30	104	206	0.9	0	0	3.46667	5	394	847	0.5	0		164	32	107		0.9		9	3.34375	5.125	14	2	3	-0.122917	0.125		2
M	HS	0	1727	1519	1.1							0.9	0	0			1953	1831	1.1			212	41	151	252	0.8	0	0	3.68293	5.17073
F	HS	0	1243	509	2.4	0	0	182	62	114	76	1	0	0	1.83871	2.93548	1234	677	1.8	1	0	205	74	137	69	0.9	0	0	1.85135	2.77027	23	12	23	0.0126417	-0.165214	-7	3
F	HS	1	404	403	1	0	0	197	61	133	103	1.1	0	0	2.18033	3.22951	675	617	1.1	1	0	238	72	157	119	1	0	0	2.18056	3.30556	41	11	24	0.000227687	0.0760474	16	3
M	IVDU	0	1262	2135	0.6	0	0	163	40	111	90	0.9	0	0	2.775	4.075	957	1830	0.5	1	0	209	51	150	92	0.9		9	2.94118	4.09804	46	11	39	0.166176	0.0230392	2	3
F	IVDU	0	818	1235	0.7	0	0	193	41	134	164	0.9	0	0	3.26829	4.70732	820	985	0.8	1	0	206	49	151	106	0.7	27	0	3.08163	4.20408	13	8	17	-0.18666	-0.503235	-58	3
F	HS	0	766	895	0.9	1	0	208	60	138	80	0.7	8	0	2.3	3.46667	756	853	0.9	1	0	204	65	131	106	0.7	10	0	2.01538	3.13846	-4	5	-7	-0.284615	-0.328205	26	1
M	IVDU	0	707	603	1.2	0	0	114	44	64	71	1.4	0	0	1.45455	2.59091	647	514	1.3	0	0	107	32	60	140	1.2	18	0	1.875	3.34375	-7	-12	-4	0.420455	0.752841	69	2
F	IVDU	0	855	506	1.7	0	0	162	80	88	67	0.8	0	0	1.1	2.025	741	479	1.6	0	0	185	93	88	77	0.6	22	0	0.946237	1.98925	23	13	0	-0.153763	-0.0357527	10	2
M	IVDU	0	821	841	1	0	0	193	40	151	83	1.3	0	0	3.775	4.825	829	789	1.1	1	0	201	37	151	136	1.3		9	4.08108	5.43243	8	-3	0	0.306081	0.607432	53	3
M	IVDU	1	460	586	0.8	0	0	147	47	90	74	1.2	0	0	1.91489	3.12766	386	510	0.8	0	0	146	46	89	85	1.4	0	0	1.93478	3.17391	-1	-1	-1	0.019889	0.0462535	11	2
F	OTHER	0	1347	811	1.7	0	0	148	58	87	53	0.8	0	0	1.5	2.55172	1448	766	1.9	0	0	147	64	81	136	0.7		9	1.26562	2.29688	-1	6	-6	-0.234375	-0.254849	83	2
F	HS	0	1339	1252	1.1	0	0	151	58	86	91	1	0	0	1.48276	2.60345	1202	1223	1	0	0	164	70	100	54	1	0	0	1.42857	2.34286	13	12	14	-0.0541872	-0.260591	-37	2
F	IVDU	0	752	544	1.4	0	0	150	67	77	57	1.4	0	0	1.14925	2.23881	863	661	1.3	1	0	246	79	162	99	1.3	0	0	2.05063	3.11392	96	12	85	0.901379	0.875118	42	3
M	IVDU	0	993	830	1.2	0	0	197	53	120	148	0.8	0	0	2.26415	3.71698	1418	703	2	0	0	139	67	68	72	0.8	11	0	1.01493	2.07463	-58	14	-52	-1.24923	-1.64235	-76	2
F	HS	0	894	961	0.9	0	0	176	57	118	78	0.8	0	0	2.07018	3.08772	832	851	1	1	0	204	70	141	101	0.8	0	0	2.01429	2.91429	28	13	23	-0.0558897	-0.173434	23	3
M	IVDU	1	327	860	0.4	0	0	140	45	85	66	0.6	0	0	1.88889	3.11111	438	1008	0.4	0	0	191	54	124	114	0.8	87	1	2.2963	3.53704	51	9	39	0.407407	0.425926	48	2
M	IVDU	0	734	1521	0.5	0	0	184	39	125	187	1.1	0	0	3.20513	4.71795	636	976	0.7	0	0	162	49	104	96	0.9	0	0	2.12245	3.30612	-22	10	-21	-1.08268	-1.41183	-91	2
M	IVDU	0	537	1223	0.4	0	0	157	41	103	126	1.1	0	0	2.5122	3.82927	633	1403	0.5	0	0	188	47	130	113	1.1	0	0	2.76596	4	31	6	27	0.253762	0.170732	-13	2
F	OTHER	0	1004	646	1.6	0	0	156	47	108	49	0.7	22	0	2.29787	3.31915	1105	690	1.6	0	0	184	69	118	51	0.7	10	0	1.71014	2.66667	28	22	10	-0.587727	-0.652482	2	2
M	IVDU	0	1219	1029	1.2	1	0	221	42	165	76	1	0	0	3.92857	5.2619	1240	1104	1.1	1	0	257	47	193	99	0.8	0	0	4.10638	5.46809	36	5	28	0.177812	0.20618	23	1
M	IVDU	0	752	1002	0.8	0	0	140	25	95	158	1.4	10	0	3.8	5.6	936	1310	0.7	0	0	153	38	103	140	1.3	0	0	2.71053	4.02632	13	13	8	-1.08947	-1.57368	-18	2
M	MSM	0	1578	1529	1	0	0	191	48	137	76	1	0	0	2.85417	3.97917	1506	1643	0.9	1	0	218	56	146	136	0.9	11	0	2.60714	3.89286	27	8	9	-0.247024	-0.0863095	60	3
M	IVDU	0	514	460	1.1	0	0	184	40	132	111	1.1	0	0	3.3	4.6	529	406	1.3	1	0	204	52	156	100	1	0	0	3	3.92308	20	12	24	-0.3	-0.676923	-11	3
F	HS	1	382	372	1	0	0	124	58	69	51	1	0	0	1.18966	2.13793	361	433	0.8	0	0	136	60	77	48	1		9	1.28333	2.26667	12	2	8	0.0936782	0.128736	-3	2
M	HS	0	1163	961	1.2	0	0	141	34	96	141	1.1		9	2.82353	4.14706	1459	927	1.6	0	0	158	35	106	197	1.2	0	0	3.02857	4.51429	17	1	10	0.205042	0.367227	56	2
M	HS	0	559	886	0.6	0	0	166	33	117	151	1.3	29	0	3.54545	5.0303	534	821	0.7	0	0	177	38	124	135	1.2	0	0	3.26316	4.65789	11	5	7	-0.282297	-0.372408	-16	2
M	IVDU	1	148	99	1.5	0	0	172	53	92	180	0.8	0	0	1.73585	3.24528	123	58	2.1	0	0	156	55	90	105	0.9		9	1.63636	2.83636	-16	2	-2	-0.0994854	-0.408919	-75	2
M	HS	1	450	830	0.5	0	0	118	44	67	72	0.9	0	0	1.52273	2.68182	602	813	0.7	0	0	155	48	97	113	0.9	0	0	2.02083	3.22917	37	4	30	0.498106	0.547348	41	2
M	HS	0	1063	967	1.1	1	0	235	43	172	130	1	0	0	4	5.46512	839	723	1.2	1	0	215	40	160	99	1	0	0	4	5.375	-20	-3	-12	0	-0.0901163	-31	1
M	HS	0	566	806	0.7	0	0	162	41	116	75	1	0	0	2.82927	3.95122	681	973	0.7	0	0	199	76	117	60	1.1		9	1.53947	2.61842	37	35	1	-1.28979	-1.3328	-15	2
M	HS	0	794	907	0.9	1	0	228	61	155	136	1	27	0	2.54098	3.7377	932	712	1.3	1	0	216	73	145	87	1	0	0	1.9863	2.9589	-12	12	-10	-0.554682	-0.778801	-49	1
M	IVDU	1	380	598	0.6	0	0	182	38	128	120	1.3	0	0	3.36842	4.78947	439	655	0.7	0	0	173	38	131	90	1.2	5	0	3.44737	4.55263	-9	0	3	0.0789474	-0.236842	-30	2
M	IVDU	0	998	718	1.4		0				186	1		9			941	553	1.7		0	150	57	84	80	1		9	1.47368	2.63158						-106
M	MSM	0	703	1007	0.7	0	0	176			143	0.9	36	0			1059	1296	0.8	1	1	201	44	137	212	1		9	3.11364	4.56818	25					69	3
F	IVDU	1	406	726	0.6	0	0	142	32	100	110	0.9	0	0	3.125	4.4375	539	781	0.7	0	0	182	56	125	101	1		9	2.23214	3.25	40	24	25	-0.892857	-1.1875	-9	2
F	OTHER	1	457	1073	0.4	0	0	153	45	114	33	0.9	0	0	2.53333	3.4	586	1173	0.5	0	0	187	52	137	66	0.9	0	0	2.63462	3.59615	34	7	23	0.101282	0.196154	33	2
M	MSM	0	681	776	0.9	0	1	151	39	94	308	1	0	0	2.41026	3.87179	598	670	0.9	0	0	154	38	102	141	0.9	0	0	2.68421	4.05263	3	-1	8	0.273954	0.180837	-167	2
M	IVDU	0	504	660	0.8	0	0	172	32	118	144	0.9	0	0	3.6875	5.375	536	768	0.7	0	0	182	39	131	140	0.9		9	3.35897	4.66667	10	7	13	-0.328526	-0.708333	-4	2
M	MSM	0	1405	1252	1.1	1	1	238	38	179	237	1.1	37	0	4.71053	6.26316	1505	1652	0.9	1	1	302	35	237	291	1.1	8	0	6.77143	8.62857	64	-3	58	2.0609	2.36541	54	1
M	HS	1	371	478	0.8	0	0	154	53	97	45	1.1	0	0	1.83019	2.90566	496	548	0.9	0	0	173	60	112	55	1.1		9	1.86667	2.88333	19	7	15	0.036478	-0.022327	10	2
F	HS	0	633	1100	0.6	0	0	168	29	123	141	1.1	0	0	4.24138	5.7931	777	980	0.8	1	0	207	45	153	130	1	0	0	3.4	4.6	39	16	30	-0.841379	-1.1931	-11	3
F	HS	0	531	706	0.8	0	0	187	54	131	94	0.7	9	0	2.42593	3.46296	777	865	0.9	1	0	222	58	166	120	0.8	0	0	2.86207	3.82759	35	4	35	0.436143	0.364623	26	3
M	MSM	0	1925	1384	1.4	0	0	200	34	155	122	0.8	0	0	4.55882	5.88235	1332	906	1.5	1	0	221	43	160	98	0.8	0	0	3.72093	5.13953	21	9	5	-0.837893	-0.742818	-24	3
M	IVDU	1	392	533	0.7	0	0	137	35	96	87	0.8	0	0	2.74286	3.91429	409	521	0.8	0	0	172	42	119	91	0.9		9	2.83333	4.09524	35	7	23	0.0904762	0.180952	4	2
M	IVDU	0	502	895	0.6	0	0	131	31	91	118	1.1	0	0	2.93548	4.22581	288	466	0.6	0	0	114	17	63	135	1		9	3.70588	6.70588	-17	-14	-28	0.770398	2.48008	17	2
M	IVDU	0	915	1016	0.9	0	0	114	67	35	86	1.1	0	0	0.522388	1.70149	721	915	0.8	0	0	135	61	58	130	1		9	0.95082	2.21311	21	-6	23	0.428432	0.511622	44	2
F	HS	0	980	467	2.1	1	0	206	70	123	121	0.8	0	0	1.75714	2.94286	928	439	2.1	1	0	207	82	117	112	0.8	0	0	1.42683	2.52439	1	12	-6	-0.330314	-0.418467	-9	1
M	HS	0	861	712	1.2	0	0	141	77	66	44	1.2	0	0	0.857143	1.83117	914	707	1.3	0	0	155	86	73	51	1.2	0	0	0.848837	1.80233	14	9	7	-0.00830565	-0.0288432	7	2
F	HS	0	656	510	1.3	0	0	149	62	88	119	1	0	0	1.41935	2.40323	604	477	1.3	0	0	183	77	114	70	0.9		9	1.48052	2.37662	34	15	26	0.0611646	-0.0266024	-49	2
M	IVDU	0	938	1227	0.8	1	0	209	75	127	104	1.2	0	0	1.69333	2.78667	1154	1293	0.9	1	0	248	62	161	187	1.2	0	0	2.59677	4	39	-13	34	0.903441	1.21333	83	1
M	HS	0	693	937	0.7	0	1	177	44	119	207	1	0	0	2.70455	4.02273	627	983	0.6	0	1	169	42	109	212	0.9	0	0	2.59524	4.02381	-8	-2	-10	-0.109307	0.00108225	5	2
F	HS	0	1905	1347	1.4	0	0	166	39	104	197	0.7	0	0	2.66667	4.25641	1112	1423	0.8	1	0	241	59	175	118	0.7		9	2.9661	4.08475	75	20	71	0.299435	-0.171664	-79	3
M	HS	0	644	1176	0.6	0	0	161	52	98	85	1.4	0	0	1.88462	3.09615	850	1469	0.6	0	0	181	64	106	111	1.3	0	0	1.65625	2.82812	20	12	8	-0.228365	-0.268029	26	2
M	IVDU	0	802	577	1.4	0	0	177	43	129	101	1.4	0	0	3	4.11628	771	585	1.3	1	0	217	46	167	111	1.2	6	0	3.63043	4.71739	40	3	38	0.630435	0.601112	10	3
M	MSM	0	1315	1143	1.2	0	0	170	62	106	69	1.1	0	0	1.70968	2.74194	1376	1182	1.2	0	0	189	62	124	84	1.1	29	0	2	3.04839	19	0	18	0.290323	0.306452	15	2
M	IVDU	0	920	709	1.3	0	0	132	22	82	184	0.9	39	0	3.72727	6	941	722	1.3	0	1	166	28	97	256	0.9		9	3.46429	5.92857	34	6	15	-0.262987	-0.0714286	72	2
M	IVDU	0	517	556	0.9	0	0	164	40	108	124	0.8	0	0	2.7	4.1	64	74	0.9	0	0	187	32	133	145	1		9	4.15625	5.84375	23	-8	25	1.45625	1.74375	21	2
M	HS	0	570	539	1.1	0	0	169	53	108	87	1	0	0	2.03774	3.18868	570	489	1.2	0	0	189	63	122	86	0.9	24	0	1.93651	3	20	10	14	-0.101228	-0.188679	-1	2
F	IVDU	1	265	313	0.8	0	0	101	34	62	83	0.7	0	0	1.82353	2.97059	462	565	0.8	0	0	133	47	87	69	0.8	6	0	1.85106	2.82979	32	13	25	0.0275344	-0.140801	-14	2
F	HS	0	581	1127	0.5	0	0	185	51	131	103	0.9	0	0	2.56863	3.62745	614	1288	0.5	1	0	228	62	151	114	0.8	0	0	2.43548	3.67742	43	11	20	-0.133144	0.0499684	11	3
M	MSM	1	460	913	0.5	0	0	128	39	81	92	1.2	0	0	2.07692	3.28205	549	939	0.6	0	0	166	46	112	97	1.2		9	2.43478	3.6087	38	7	31	0.35786	0.326644	5	2
F	IVDU	0	601	754	0.8	0	0	145	43	94	63	0.8	0	0	2.18605	3.37209	723	857	0.8	0	0	152	63	86	58	0.8	0	0	1.36508	2.4127	7	20	-8	-0.820967	-0.959395	-5	2
M	OTHER	0	903	911	1	0	0	139	56	78	87	1.2	0	0	1.39286	2.48214	1003	822	1.2	0	0	155	63	97	67	1.2	0	0	1.53968	2.46032	16	7	19	0.146825	-0.0218254	-20	2
M	MSM	0	748	1310	0.6	0	0	153	45	107	74	1.3	0	0	2.37778	3.4	644	1097	0.6	0	0	126	41	84	76	1.3		9	2.04878	3.07317	-27	-4	-23	-0.328997	-0.326829	2	2
M	MSM	1	344	334	1	0	0	137	45	95	44	1.2	0	0	2.11111	3.04444	410	426	1	0	0	174	52	123	50	1	0	0	2.36538	3.34615	37	7	28	0.254274	0.301709	6	2
M	IVDU	0	594	892	0.7	0	0	135	53	75	81	0.6	25	0	1.41509	2.54717	466	1012	0.5	0	0	144	49	78	126	0.6	34	0	1.59184	2.93878	9	-4	3	0.176742	0.391606	45	2
M	HS	0	836	877	1	0	0	187	44	125	195	1	0	0	2.84091	4.25	988	957	1	1	1	220	47	148	244	1	7	0	3.14894	4.68085	33	3	23	0.308027	0.430851	49	3
M	IVDU	0	543	1256	0.4	0	0	174	46	122	72	1.4	12	0	2.65217	3.78261	527	1153	0.5	1	0	208	45	155	110	1.3	43	0	3.44444	4.62222	34	-1	33	0.792271	0.839614	38	3
M	IVDU	0	835	1085	0.8	0	0	189	34	147	70	0.7	17	0	4.32353	5.55882	978	1246	0.8	0	0	186	38	134	94	0.8		9	3.52632	4.89474	-3	4	-13	-0.797214	-0.664087	24	2
F	HS	0	1501	448	3.4	0	0	186	48	132	95	0.8	0	0	2.75	3.875	1489	475	3.1	1	0	225	61	163	83	0.8		9	2.67213	3.68852	39	13	31	-0.0778689	-0.186475	-12	3
M	IVDU	1	355	541	0.7	1	1	214	38	146	255	1	14	0	3.84211	5.63158	308	379	0.8	0	1	195	42	120	220	0.9	11	0	2.85714	4.64286	-19	4	-26	-0.984962	-0.988722	-35
F	IVDU	0	831	1035	0.8	0	0	129	39	76	82	0.9	0	0	1.94872	3.30769	827	1183	0.7	0	0	149	56	81	55	0.8	11	0	1.44643	2.66071	20	17	5	-0.502289	-0.646978	-27	2
M	IVDU	0	1345	1018	1.3	1	0	251	36	180	176	0.8		9	5	6.97222	1478	597	2.5	1	0	230	43	180	124	0.9		9	4.18605	5.34884	-21	7	0	-0.813953	-1.62339	-52	1
F	OTHER	0	1194	823	1.5	0	0	156	52	102	94	0.8	0	0	1.96154	3	684	376	1.8	0	0	170	51	102	141	0.9	0	0	2	3.33333	14	-1	0	0.0384615	0.333333	47	2
M	IVDU	0	1291	466	2.8	0	0	147	38	91	159	1	11	0	2.39474	3.86842	977	321	3	0	0	165	38	104	168	1.1	0	0	2.73684	4.34211	18	0	13	0.342105	0.473684	9	2
M	HS	0	911	798	1.1	0	0	200	39	153	87	1	10	0	3.92308	5.12821	1321	1480	0.9	1	1	245	37	188	215	1	22	0	5.08108	6.62162	45	-2	35	1.158	1.49342	128	3
M	OTHER	0	979	1303	0.8	1	0	213	34	157	185	1	0	0	4.61765	6.26471	878	1271	0.7	1	1	203	36	147	241	1	0	0	4.08333	5.63889	-10	2	-10	-0.534314	-0.625817	56	1
M	IVDU	0	1062	1174	0.9	0	0	143	41	101	48	0.9	0	0	2.46341	3.4878	982	1200	0.8	0	0	160	41	112	51	1	9	0	2.73171	3.90244	17	0	11	0.268293	0.414634	3	2
M	MSM	0	659	1098	0.6	0		188	44	142		1.1	8	0	3.22727	4.27273	589	812	0.7	0		199	43	160	92	1		9	3.72093	4.62791	11	-1	18	0.493658	0.35518		2
M	IVDU	0	533	2117	0.3	0	0	152	54	98	71	1.1	0	0	1.81481	2.81481	519	1961	0.3	0	0	135	51	93	66	1		9	1.82353	2.64706	-17	-3	-5	0.0087146	-0.167756	-5	2
F	HS	0	938	482	2	0	0	185	48	123	129	0.7	0	0	2.5625	3.85417	1256	594	2.1	1	1	273	48	184	275	0.7	0	0	3.83333	5.6875	88	0	61	1.27083	1.83333	146	3
F	HS	0	1192	957	1.3	0	0	149	51	97	64	0.8	0	0	1.90196	2.92157	872	782	1.1	0	0	171	57	107	67	0.8	0	0	1.87719	3	22	6	10	-0.0247678	0.0784314	3	2
M	MSM	1	313	522	0.6	0	0	128	32	82	101	0.9	0	0	2.5625	4	294	468	0.6	0	0	182	42	134	117	0.9	0	0	3.19048	4.33333	54	10	52	0.627976	0.333333	16	2
M	MSM	0	825	1457	0.6	0	1	193	34	124	222	1.1	0	0	3.64706	5.67647	901	1785	0.5	1	1	234	35	153	303	1.2	0	0	4.37143	6.68571	41	1	29	0.72437	1.00924	81	3
M	MSM	0	1008	845	1.2	0	0	176	28	137	129	1.6	0	0	4.89286	6.28571	930	1058	0.9	0	0	194	40	154	111	1.4	0	0	3.85	4.85	18	12	17	-1.04286	-1.43571	-18	2
M	MSM	0	1271	599	2.1	0	0	177	30	130	170	1.1	0	0	4.33333	5.9	1506	576	2.6	1	0	242	38	192	145	1.1	0	0	5.05263	6.36842	65	8	62	0.719298	0.468421	-25	3
M	IVDU	1	356	868	0.4	1	0	219	47	170	137	1.2	0	0	3.61702	4.65957				1	0	210	51	150	130	1.1	0	0	2.94118	4.11765	-9	4	-20	-0.675845	-0.541927	-7	1
F	HS	0	912	1333	0.7	0	0	173	62	90	186	1	0	0	1.45161	2.79032	735	833	0.9	1	1	272	61	120	656	0.8	0	0	1.96721	4.45902	99	-1	30	0.5156	1.66869	470	3
M	IVDU	0	619	957	0.7	0	0	167	42	115	88	1.2		9	2.7381	3.97619	695	1089	0.6	0	0	172	45	117	96	1.3		9	2.6	3.82222	5	3	2	-0.138095	-0.153968	8	2
F	HS	0	637	522	1.2	1	0	241	87	159	68	0.8	0	0	1.82759	2.77011	673	556	1.2	1	0	257	87	173	71	0.8	0	0	1.98851	2.95402	16	0	14	0.16092	0.183908	3	1
F	HS	1	298	412	0.7	0	0	162	44	115	82	0.9	0	0	2.61364	3.68182	428	558	0.8	0	0	194	46	144	123	0.8	13	0	3.13043	4.21739	32	2	29	0.516798	0.535573	41	2
M	IVDU	0	662	1363	0.5	0	0	165	40	120	104	1	0	0	3	4.125	759	1214	0.6	1	0	210	29	167	122	0.9	5	0	5.75862	7.24138	45	-11	47	2.75862	3.11638	18	3
F	IVDU	0	872	1419	0.6	1	0	247	48	161	189	0.9	0	0	3.35417	5.14583	827	1382	0.6	1	1	250	43	175	224	1	0	0	4.06977	5.81395	3	-5	14	0.715601	0.66812	35	1
F	HS	0	667	596	1.1	0	0	111	40	68	47	0.8	0	0	1.7	2.775	825	628	1.3	0	0	120	46	71	67	0.7	0	0	1.54348	2.6087	9	6	3	-0.156522	-0.166304	20	2
F	IVDU	1	466	1094	0.4	0	1	129	33	68	239	0.7	0	0	2.06061	3.90909	630	1452	0.4	0	0	140	41	79	195	0.7	0	0	1.92683	3.41463	11	8	11	-0.133777	-0.494457	-44	2
M	MSM	0	977	1576	0.6							1.5	0	0			490	727	0.7			171	66	88	147	1.2	0	0	1.33333	2.59091
M	IVDU	0	802	869	0.9	0	0	182	32	128	162	1	0	0	4	5.6875	851	833	1	1	1	231	34	172	213	1	0	0	5.05882	6.79412	49	2	44	1.05882	1.10662	51	3
F	HS	0	557	630	0.9	0	0	153	54	98	64	0.5	0	0	1.81481	2.83333	552	415	1.3	0	0	170	68	101	35	0.6	0	0	1.48529	2.5	17	14	3	-0.329521	-0.333333	-29	2
M	HS	0	1020	944	1.1	0	0	189	61	120	135	1	0	0	1.96721	3.09836	909	1086	0.8	0	0	184	56	119	75	1	0	0	2.125	3.28571	-5	-5	-1	0.157787	0.187354	-60	2
M	HS	0	911	694	1.3	0	1	200	39	137	201	1.4	0	0	3.51282	5.12821	949	850	1.1	1	1	245	43	181	226	1.2	13	0	4.2093	5.69767	45	4	44	0.696482	0.569469	25	3
M	IVDU	1	353	687	0.5		0				60		0	0			283	590	0.5		0	171	74	98	61	0.7	0	0	1.32432	2.31081						1
F	HS	0	1256	462	2.7	0	0	96	45	47	79	0.7	0	0	1.04444	2.13333	1284	441	2.91156	0	0	117	57	61	85	0.8	0	0	1.07018	2.05263	21	12	14	0.025731	-0.0807018	6	2
F	HS	0	870	777	1.1	0	0	169	63	107	55	0.9	0	0	1.69841	2.68254	1175	1171	1	0	0	155	59	91	62	0.8	6	0	1.54237	2.62712	-14	-4	-16	-0.15604	-0.055421	7	2
F	HS	0	515	374	1.4	0	0	157	50	91.6	77	0.7	0	0	1.832	3.14	907	698	1.3	0	0	169	52	108	85	0.7	0	0	2.07692	3.25	12	2	16.4	0.244923	0.11	8	2
M	IVDU	1	191	1281	0.2	0	1	186	25	129	234	1.2	0	0	5.16	7.44	232	1475	0.2	0	1	185	29	129	257	1.2		9	4.44828	6.37931	-1	4	0	-0.711724	-1.06069	23	2
M	HS	0	530	880	0.6	0	0	184	38	132	155	1.1	22	0	3.47368	4.84211	623	748	0.8	0	0	187	45	131	160	1.1	0	0	2.91111	4.15556	3	7	-1	-0.562573	-0.68655	5	2
F	HS	0	1081	1007	1.1	0	0	150	44	102	76	1.1	0	0	2.31818	3.40909	478	642	0.8	0	0	153	43	101	81	1	0	0	2.34884	3.55814	3	-1	-1	0.0306554	0.149049	5	2
F	HS	0	1139	770	1.5	0	0	196	79	126	52	0.7	2	0	1.59494	2.48101	1545	911	1.7	1	0	239	76	161	86	0.6	0	0	2.11842	3.14474	43	-3	35	0.523484	0.663724	34	3
M	IVDU	0	860	1339	0.6	1	1	207	29	103	379	1	0	0	3.55172	7.13793	1114	1654	0.7	1	1	255	30	118	708	1	0	0	3.93333	8.5	48	1	15	0.381609	1.36207	329	1
M	IVDU	0	633	618	1	0	0	145	32	104	111	0.9	16	0	3.25	4.53125	685	694	1	1	0	214	40	161	178	0.9	0	0	4.025	5.35	69	8	57	0.775	0.81875	67	3
F	HS	0	890	1125	0.8	0	0	149	46	100	58	0.9	0	0	2.17391	3.23913	950	1141	0.832603	1	0	215	92	119	50	0.7	0	0	1.29348	2.33696	66	46	19	-0.880435	-0.902174	-8	3
M	HS	1	370	922	0.4	0	0	142	88	53	58	1.3	15	0	0.602273	1.61364	441	1082	0.407579	0	0	156	68	80	102	1.2		9	1.17647	2.29412	14	-20	27	0.574198	0.680481	44	2
F	IVDU	1	492	2142	0.2		0				123		0	0			612	2809	0.2		1	241	49	120	491	1.1	0	0	2.44898	4.91837						368
M	IVDU	0	697	620	1.1	0	1	135	37	89	220	0.9	0	0	2.40541	3.64865	650	562	1.2	0	1	177	42	113	263	0.8	9	0	2.69048	4.21429	42	5	24	0.285071	0.565637	43	2
M	IVDU	1	441	590	0.8	0	0	161	66	93	74	1.2	0	0	1.40909	2.43939	413	495	0.8	0	0	155	67	94	63	1.3		9	1.40299	2.31343	-6	1	1	-0.00610583	-0.125961	-11	2
M	IVDU	0	1105	933	1.2	0	0	158	39	111	126	1	48	0	2.84615	4.05128	1172	988	1.2	0	0	174	47	114	133	1	48	0	2.42553	3.70213	16	8	3	-0.420622	-0.349154	7	2
M	MSM	0	645	602	1.1	0	0	160	38	97	166	1.1	0	0	2.55263	4.21053	819	849	1	0	0	150	40	98	124	1.2	0	0	2.45	3.75	-10	2	1	-0.102632	-0.460526	-42	2
M	IVDU	1	476	1209	0.4	0	1	168	46	89	225	1	0	0	1.93478	3.65217	462	1179	0.4	0	0	185	47	127	148	1	0	0	2.70213	3.93617	17	1	38	0.767345	0.283996	-77	2
F	HS	0	869	721	1.2	0	0	164	72	86	72	0.8	0	0	1.19444	2.27778	691	486	1.4	0	0	153	74	80	64	0.8		9	1.08108	2.06757	-11	2	-6	-0.113363	-0.21021	-8	2
F	OTHER	0	554	673	0.8	0	0	151	52	98	60	0.6	0	0	1.88462	2.90385	324	424	0.8	0	0	148	50	92	69	0.6	0	0	1.84	2.96	-3	-2	-6	-0.0446154	0.0561538	9	2
F	HS	0	743	786	1								0	0			801	1027	0.8			177	56	122	68	0.9		9	2.17857	3.16071
F	HS	0	1113	1058	1.1	0	0	170	41	112	123	0.9	15	0	2.73171	4.14634	1074	874	1.2	1	0	204	41	143	192	0.9	0	0	3.4878	4.97561	34	0	31	0.756098	0.829268	69	3
M	HS	0	1071	1052	1	0	0	180	25	149	97	1.1	15	0	5.96	7.2	988	925	1.1	0	0	164	29	131	67	1	0	0	4.51724	5.65517	-16	4	-18	-1.44276	-1.54483	-30	2
F	HS	0	660	1102	0.6	0	0	192	87	114	41	0.9	0	0	1.31034	2.2069	589	1176	0.5	1	0	205	104	106	45	0.8		9	1.01923	1.97115	13	17	-8	-0.291114	-0.235743	4	3
M	HS	1	365	1388	0.3	0	1	158	26	94	243	1	23	0	3.61538	6.07692	325	956	0.3	0	0	149	33	103	191	0.9	13	0	3.12121	4.51515	-9	7	9	-0.494172	-1.56177	-52	2
M	IVDU	0	814	1064	0.8	0	0	180	34	136	104	0.9	0	0	4	5.29412	1193	1329	0.9	0	0	184	39	137	95	0.7	0	0	3.51282	4.71795	4	5	1	-0.487179	-0.576169	-9	2
M	IVDU	1	304	1058	0.3	0	0	156	30	113	65	0.7	7	0	3.76667	5.2	332	1315	0.3	0	0	137	28	95	147	0.9	11	0	3.39286	4.89286	-19	-2	-18	-0.37381	-0.307143	82	2
M	HS	1	341	465	0.7	0	0	126	51	76	42	1	0	0	1.4902	2.47059	350	492	0.7	0	0	167	57	101	72	0.9		9	1.77193	2.92982	41	6	25	0.281734	0.459236	30	2
F	HS	0	670	545	1.2	1	0	213	86	132	49	0.7	0	0	1.53488	2.47674	423	484	0.9	1	0	272	71	204	90	0.6	0	0	2.87324	3.83099	59	-15	72	1.33836	1.35424	41	1
M	OTHER	0	648	682	1	0	0	112	39	55	82	1.1	0	0	1.41026	2.87179	846	831	1	0	0	128	45	70	132	1		9	1.55556	2.84444	16	6	15	0.145299	-0.0273504	50	2
F	IVDU	1	433	455	1	0	0	174	40	119	180	0.8	43	0	2.975	4.35	538	551	1	1	1	221	45	147	210	0.8		9	3.26667	4.91111	47	5	28	0.291667	0.561111	30	3
M	HS	0	581	513	1.1	0	0	144	38	98	114	0.9	0	0	2.57895	3.78947	622	496	1.3	0	0	178	40	120	154	0.9	0	0	3	4.45	34	2	22	0.421053	0.660526	40	2
F	HS	0	900	1700	0.5	0	0	187	79	109	60	0.9		9	1.37975	2.36709	892	1402	0.6	1	0	210	69	135	130	0.8		9	1.95652	3.04348	23	-10	26	0.576775	0.67639	70	3
M	HS	0	561	495	1.1	1	0	257	54	203	166	0.8	0	0	3.75926	4.75926	601	593	1	1	1	276	57	205	214	0.9	0	0	3.59649	4.84211	19	3	2	-0.162768	0.082846	48	1
M	IVDU	0	660	2060	0.3	0	0	136	25	89	130	1.2	0	0	3.56	5.44				0	0	147	36	100	99	1.1	0	0	2.77778	4.08333	11	11	11	-0.782222	-1.35667	-31	2
F	HS	0	927	698	1.3	0	0	183	79	112	76	0.7	0	0	1.41772	2.31646	872	602	1.5	1	0	247	81	157	85	0.7	0	0	1.93827	3.04938	64	2	45	0.52055	0.732927	9	3
M	OTHER	0	663	429	1.5	0	0	135	39	98	52	1	21	0	2.51282	3.46154	689	454	1.5	0	0	132	45	87	57	1	0	0	1.93333	2.93333	-3	6	-11	-0.579487	-0.528205	5	2
M	MSM	0	706	1752	0.4	1	1	255	32	151	482	0.7	0	0	4.71875	7.96875	721	1937	0.4	1	1	220	31	160	228	0.8		9	5.16129	7.09677	-35	-1	9	0.44254	-0.871976	-254	1
F	HS	1	338	309	1.1	0	0	149	54	92	61	0.8	19	0	1.7037	2.75926	427	305	1.4	0	0	154	66	91	59	0.8	42	0	1.37879	2.33333	5	12	-1	-0.324916	-0.425926	-2	2
M	HS	0	550	549	1	0	0	150	51	101	87	1	28	0	1.98039	2.94118	699	574	1.2	1	1	204	48	116	274	1	0	0	2.41667	4.25	54	-3	15	0.436275	1.30882	187	3
M	IVDU	1	415	641	0.7			104	51	47	69	0.7	0	0	0.921569	2.03922	596	530	1.1							0.7	0	0
M	IVDU	0	757	1464	0.5	1	0	202	54	136	82	0.9	20	0	2.51852	3.74074	789	1600	0.5	1	0	201	59	133	91	0.7	13	0	2.25424	3.40678	-1	5	-3	-0.264281	-0.333961	9	1
F	HS	0	1342	910	1.5	0	0	161	56	101	97	0.6	0	0	1.80357	2.875	1231	763	1.6	0	0	186	62	124	96	0.6	0	0	2	3	25	6	23	0.196429	0.125	-1	2
M	HS	0	707	1150	0.6	0	0	183	41	142	57	1	0	0	3.46341	4.46341	676	1196	0.6	0	0	191	41	152	57	0.9	0	0	3.70732	4.65854	8	0	10	0.243902	0.195122	0	2
F	HS	0	618	684	0.9	0	0	148	37	103	97	0.8	0	0	2.78378	4	616	609	1	0	0	168	42	118	114	0.7	0	0	2.80952	4	20	5	15	0.02574	0	17	2
M	IVDU	1	92	1007	0.1							0.9		9			89	947	0.1			161	54	86	126	0.7	9	0	1.59259	2.98148
F	HS	0	589	713	0.8	0	0	146	56	89	49	0.6	0	0	1.58929	2.60714	437	468	0.9	0	0	144	60	85	54	0.6	0	0	1.41667	2.4	-2	4	-4	-0.172619	-0.207143	5	2
M	HS	0	861	410	2.1	0	0	159	60	95	59	0.8	17	0	1.58333	2.65	858	413	2.1	0	0	126	40	71	94	0.8		9	1.775	3.15	-33	-20	-24	0.191667	0.5	35	2
M	IVDU	0	1129	1673	0.7		0	166	47	119	48	1	7	0	2.53191	3.53191	1080	1537	0.7		0				56		0	0								8
F	HS	1	391	496	0.8	1	1	272	75	192	223	1.2	0	0	2.56	3.62667	530	636	0.833333	1	1	294	56	198	356	1.1	0	0	3.53571	5.25	22	-19	6	0.975714	1.62333	133	1
M	MSM	0	930	574	1.6	0	0	195	45	142	81	1.4	9	0	3.15556	4.33333	1486	902	1.64745	1	0	274	44	217	168	1.2	15	0	4.93182	6.22727	79	-1	75	1.77626	1.89394	87	3
M	HS	0	739	776	1	1	1	246	49	130	317	0.8	0	0	2.65306	5.02041	723	645	1.1	1	0	212	53	157	85	0.9	0	0	2.96226	4	-34	4	27	0.309203	-1.02041	-232	1
F	HS	1	440	632	0.7	0	0	161	62	100	66	1.1	10	0	1.6129	2.59677	494	911	0.542261	0	0	183	68	116	80	0.9	7	0	1.70588	2.69118	22	6	16	0.0929791	0.0944023	14	2
M	HS	0	628	607	1	1	1	243	32	151	499	1.3	16	0	4.71875	7.59375	667	809	0.8	1	1	316			222	1.1	7	0			73					-277	1
M	MSM	0	792	875	0.9	0	0	155	44	109	90	1	0	0	2.47727	3.52273	702	772	0.9	0	0	170	47	118	124	0.9	0	0	2.51064	3.61702	15	3	9	0.0333656	0.094294	34	2
M	HS	0	503	652	0.8	1	1	226	85	136	215	1	0	0	1.6	2.65882	645	700	0.9	1	0	229	89	138	171	0.9	0	0	1.55056	2.57303	3	4	2	-0.0494382	-0.0857898	-44	1
M	MSM	1	391	1116	0.4	0	0	174	51	128	58	0.8	13	0	2.5098	3.41176	417	1258	0.3	0	0	157	55	93	99	0.8	14	0	1.69091	2.85455	-17	4	-35	-0.818895	-0.557219	41	2
F	IVDU	0	782	854	0.9	0	0	162	52	111	71	0.8	0	0	2.13462	3.11538	869	845	1	0	0	190	62	121	79	0.7	0	0	1.95161	3.06452	28	10	10	-0.183002	-0.0508685	8	2
M	HS	1	360	730	0.5	0	0	135	46	90	66	0.7	0	0	1.95652	2.93478	468	884	0.5	0	0	141	44	87	77	0.7	0	0	1.97727	3.20455	6	-2	-3	0.020751	0.269763	11	2
M	IVDU	0	811	660	1.2	0	0	138	41	95	87	1.1	23	0	2.31707	3.36585	838	626	1.3	0	0	141	48	87	90	1.1	0	0	1.8125	2.9375	3	7	-8	-0.504573	-0.428354	3	2
M	IVDU	1	494	863	0.6	0	0	197	28	148	198	1.4	0	0	5.28571	7.03571	649	1197	0.5	0	0	193	32	150	158	1.1	0	0	4.6875	6.03125	-4	4	2	-0.598214	-1.00446	-40	2
M	MSM	0	833	500	1.7	0	0	134	47	81	57	1	0	0	1.7234	2.85106	1265	768	1.7	0	0	160	47	111	84	1	8	0	2.3617	3.40426	26	0	30	0.638298	0.553191	27	2
M	MSM	0	1183	987	1.2	0	0	155	34	107	77	0.9	7	0	3.14706	4.55882	897	674	1.3	0	0	128	33	88	96	0.9		9	2.66667	3.87879	-27	-1	-19	-0.480392	-0.680036	19	2
M	IVDU	0	1339	1407	1	0	0	185	58	119	80	0.9		9	2.05172	3.18966	1253	972	1.3	0	0	125	58	65	57	0.9	10	0	1.12069	2.15517	-60	0	-54	-0.931034	-1.03448	-23	2
F	HS	0	547	849	0.6	1	0	249	89	156	143	0.8	14	0	1.75281	2.79775	619	762	0.8	1	0	219	91	129	123	0.8	7	0	1.41758	2.40659	-30	2	-27	-0.335227	-0.391159	-20	1
M	MSM	0	526	627	0.8	0	0	143	57	84	32	1	0	0	1.47368	2.50877	651	682	1	0	0	150	56	92	49	1.1	0	0	1.64286	2.67857	7	-1	8	0.169173	0.169799	17	2
F	IVDU	0	755	486	1.6	0	0	101	35	56	86	0.8		9	1.6	2.88571	1386	667	2.1	0	0	196	35	143	176	1.3	15	0	4.08571	5.6	95	0	87	2.48571	2.71429	90	2
M	IVDU	0	810	824	1	0	0	200	47	145	94	0.9	0	0	3.08511	4.25532	789	759	1	1	0	226	59	166	93	0.9	0	0	2.81356	3.83051	26	12	21	-0.271547	-0.424811	-1	3
F	HS	0	618	758	0.8	1	0	212	54	146	129	0.9	0	0	2.7037	3.92593	568	669	0.9	1	0	258	60	180	152	0.8		9	3	4.3	46	6	34	0.296296	0.374074	23	1
M	IVDU	1	392	769	0.5	1	0	208	46	156	91	0.9	0	0	3.3913	4.52174	485	802	0.6	0	0	192	40	146	107	0.9	0	0	3.65	4.8	-16	-6	-10	0.258696	0.278261	16
F	HS	0	584	384	1.5	0	0	149	63	84	134	0.8	0	0	1.33333	2.36508	430	347	1.2	0	0	182	73	109	114	0.7	0	0	1.49315	2.49315	33	10	25	0.159817	0.128071	-20	2
M	IVDU	0	695	996	0.7	0	0	167	49	117	100	0.7	0	0	2.38776	3.40816	743	805	0.922981	0	0	167	115	59	25	0.7	11	0	0.513043	1.45217	0	66	-58	-1.87471	-1.95599	-75	2
M	MSM	0	1241	815	1.5	0	0	186	45	126	181	1.2	9	0	2.8	4.13333	1162	909	1.3	1	1	201	47	131	225	1.1	0	0	2.78723	4.2766	15	2	5	-0.012766	0.143262	44	3
M	IVDU	0	1050	512	2.1	0	0	130	41	88	53	1	0	0	2.14634	3.17073	1309	653	2	0	0	179	68	111	79	0.9		9	1.63235	2.63235	49	27	23	-0.513989	-0.538379	26	2
M	HS	0	1634	1383	1.2	0	0	167			115	0.8		9			1963	1987	1	1	0	238	67	167	92	0.9	10	0	2.49254	3.55224	71					-23	3
M	HS	0	667	939	0.7	0	0	145	31	96	174	1.1	0	0	3.09677	4.67742	653	1029	0.6	0	1	165	33	109	213	1.1	9	0	3.30303	5	20	2	13	0.206256	0.322581	39	2
M	MSM	1	445	754	0.6	0	1	188	31	127	234	1		9	4.09677	6.06452	452	744	0.6	1	0	205	41	155	105	1		9	3.78049	5	17	10	28	-0.316286	-1.06452	-129	3
F	HS	0	701	813	0.9	0	0	132	62	68	76	0.7	1050	1	1.09677	2.12903	529	521	1	0	0	187	60	125	175	0.5	0	0	2.08333	3.11667	55	-2	57	0.986559	0.987634	99	2
M	IVDU	1	462	718	0.6	0	0	182	44	128	94	1.4	0	0	2.90909	4.13636	602	996	0.6	1	0	214	48	143	145	1.3	0	0	2.97917	4.45833	32	4	15	0.0700758	0.32197	51	3
M	HS	0	502	459	1.1	0	0	132	35	83	107	1.1	0	0	2.37143	3.77143	485	744	0.7	0	0	147	46	102	75	1.1	1900	1	2.21739	3.19565	15	11	19	-0.154037	-0.575776	-32	2
M	HS	0	609	1042	0.6	0	0	97	42	55	49	1.2	18	0	1.30952	2.30952	478	1133	0.4	0	0	115	34	70	73	1.1	31000	1	2.05882	3.38235	18	-8	15	0.7493	1.07283	24	2
M	MSM	0	680	821	0.828258							0.93	1	0			620	841	0.737218			192	43	114.2	174	0.93	1	0	2.65581	4.46512
M	MSM	0	749	1176	0.636905							1.1	1	0			893	1753	0.509412			148	32	94.2	109	0.96	13	0	2.94375	4.625
F	HS	0	1038	926	1.12095							0.7	1	0			1004	957	1.04911			169	81	77.8	51	0.64	1	0	0.960494	2.08642
M	HS	1	350	868	0.403226	0	0	178	60	102.8	76	0.93	1	0	1.71333	2.96667	507	1062	0.477401	0	0	170	57	95.2	89	0.85	9	0	1.67018	2.98246	-8	-3	-7.6	-0.0431579	0.0157895	13	2
M	HS	0	663	847	0.782763	0	0	195	43	114.2	189	1.18	1	0	2.65581	4.53488	785	957	0.820272	1	1	243	46	114.2	414	0.94	1	0	2.48261	5.28261	48	3	0	-0.173205	0.747725	225	3
M	MSM	0	697	781	0.892446							0.96	16	0			686	702	0.977208			183	37	103.6	212	0.88	11	0	2.8	4.94595
M	HS	0	728	673	1.08172			193	62	116.2	74	1.05	1	0	1.87419	3.1129	727	639	1.13772							0.98	1	0
M	HS	0	516	1558	0.331194							1.08	1	0			482	1331	0.362134			232	49	150	165	0.93	1	0	3.06122	4.73469
M	IVDU	0	765	1476	0.518293			199	45	135	95	0.96	1	0	3	4.42222	507	1615	0.313932							0.9	5296	1
M	HS	0	897	743	1.20727							1.03	1	0			938	870	1.07816							0.98	1	0
M	HS	0	987	759	1.3004	0	0	190	41	127	108	1.12	10	0	3.09756	4.63415	1008	751	1.34221	1	0	229	52	144	165	1.01	42	0	2.76923	4.40385	39	11	17	-0.32833	-0.2303	57	3
M	HS	0	672	555	1.21081			174	42	106	128	0.98	8	0	2.52381	4.14286	609	507	1.20118							0.86	1	0
M	IVDU	0	515	321	1.60436	0	0	161	44	100.6	82	0.83	20	0	2.28636	3.65909	446	373	1.19571	0	0	175	43	113.2	94	0.69	1	0	2.63256	4.06977	14	-1	12.6	0.346195	0.410677	12	2
M	IVDU	1	295	1100	0.268182	0	0	156	38	99	95	0.91	11	0	2.60526	4.10526	218	918	0.237473	1	0	213	54	134.4	123	0.84	1	0	2.48889	3.94444	57	16	35.4	-0.116374	-0.160819	28	3
M	HS	1	478	1789	0.267188							1.13	1	0			367	1288	0.284938			258	49					9		5.26531
M	MSM	0	1435	860	1.6686	1	1	246	35	151.8	296	1.13	1	0	4.33714	7.02857	1433	971	1.4758	0	1	187	35	92.6	297	1.19	1	0	2.64571	5.34286	-59	0	-59.2	-1.69143	-1.68571	1
F	HS	0	532	381	1.39633	0	0	162	51	103	39	0.73	1	0	2.01961	3.17647	403	370	1.08919	0	0	171	48	112	55	0.72	13	0	2.33333	3.5625	9	-3	9	0.313725	0.386029	16	2
M	IVDU	0	561	1640	0.342073	1	0	222	53	147.4	108	0.96	1	0	2.78113	4.18868	473	1185	0.399156	0	0	179	60	101.4	88	0.86	1	0	1.69	2.98333	-43	7	-46	-1.09113	-1.20535	-20
M	MSM	0	987	553	1.78481	0	0	199	46	129.6	117	0.97	1	0	2.81739	4.32609	935	592	1.57939	0	0	177	47	102	140	0.9	1	0	2.17021	3.76596	-22	1	-27.6	-0.647179	-0.56013	23	2
M	IVDU	0	1361	1096	1.24179	0	0	162	30	104.6	137	1.2	10	0	3.48667	5.4	1349	1039	1.29836	0	0	179	31	113.2	174	0.91	1	0	3.65161	5.77419	17	1	8.6	0.164946	0.374194	37	2
M	IVDU	1	305	1354	0.225258			154	70	76	40	0.67	29	0	1.08571	2.2	366	1200	0.305							0.59	14	0
F	HS	0	832	595	1.39832							0.87	1	0			808	581	1.39071			221	90	118.2	64	0.88	1	0	1.31333	2.45556
M	HS	0	818	893	0.916013							0.78	1	0			718	727	0.98762			120	27	60.4	163	0.67	1	0	2.23704	4.44444
M	HS	0	733	1039	0.705486							0.85	1	0			778	959	0.811262			142	43	86.8	61	0.85	1	0	2.0186	3.30233
M	IVDU	1	417	350	1.19143							0.69	19	0			325	518	0.627413			171	30	46.4	473	0.48	13	0	1.54667	5.7
F	HS	1	494	884	0.558824			136	52	67	85	0.84	1	0	1.28846	2.61538	467	796	0.586683							0.83	8	0
M	HS	0	558	1915	0.291384	1	0	201	35	127.2	194	0.88	1	0	3.63429	5.74286	608	1555	0.390997	0	0	186	33	116.2	184	0.98	1	0	3.52121	5.63636	-15	-2	-11	-0.113074	-0.106494	-10
M	IVDU	0	975	660	1.47727	0	0	175	33	114	139	0.83	19	0	3.45455	5.30303	978	654	1.49541	1	0	201	44	144	65	0.76	1	0	3.27273	4.56818	26	11	30	-0.181818	-0.734848	-74	3
M	HS	0	1056	983	1.07426	0	0	195	55	130.2	49	1.15	1	0	2.36727	3.54545	1222	1041	1.17387	0	0	198	64	123.6	52	1.03	1	0	1.93125	3.09375	3	9	-6.6	-0.436023	-0.451705	3	2
M	MSM	0	870	704	1.2358							1.04	9	0			729	568	1.28345			192	51	119.6	107	1.01	1	0	2.3451	3.76471
F	IVDU	0	751	705	1.06525	1	0	216	55	144	84	0.93	1	0	2.61818	3.92727	711	654	1.08716	1	0	212	60	127.8	121	0.89	1	0	2.13	3.53333	-4	5	-16.2	-0.488182	-0.393939	37	1
M	MSM	0	1207	2308	0.522964	0	1	171	39	90	209	0.99	7	0	2.30769	4.38462	1696	3434	0.493885	0	1	180	38		1118	1.04	1	0		4.73684	9	-1			0.352227	909	2
M	HS	0	1215	1498	0.811081	1	1	256	42	170	220	1.22	1	0	4.04762	6.09524	876	1125	0.778667	1	0	218	54	126.4	188	1.21	1	0	2.34074	4.03704	-38	12	-43.6	-1.70688	-2.0582	-32	1
M	IVDU	0	832	648	1.28395	1	0	211	37	158.2	79	1.13	1	0	4.27568	5.7027	831	672	1.23661	1	0	228	55	154	95	0.9	10	0	2.8	4.14545	17	18	-4.2	-1.47568	-1.55725	16	1
M	HS	0	1757	947	1.85533			129	35	76.2	89	0.86	1	0	2.17714	3.68571	1311	676	1.93935							0.78	14	0
M	IVDU	0	607	2078	0.292108	0	0	182	36	121.2	124	1.09	1	0	3.36667	5.05556	340	1174	0.289608	0	0	164	35	105.2	119	1.08	13	0	3.00571	4.68571	-18	-1	-16	-0.360952	-0.369841	-5	2
M	MSM	0	529	664	0.796687							1.06	4	0			339	734	0.461853			198	66	116.4	78	0.98	14	0	1.76364	3
M	MSM	0	855									1.17	49	0			1125	749	1.502							1.17	1	0
F	IVDU	0	750	666	1.12613							0.65	1	0			600	559	1.07335							0.58	1	0
M	MSM	0	1019	730	1.39589			185	48	121	80	1.16	28	0	2.52083	3.85417	1086	771	1.40856							1.1		9
M	HS	0	912	1397	0.652827			168	43	114	54	1.01	1	0	2.65116	3.90698	765	1115	0.686099				46			0.96	9	0				3
M	IVDU	0	591	1245	0.474699							0.77	10	0			856	1509	0.567263			94	39	41.6	67	0.74	6	0	1.06667	2.41026
M	HS	1	374	499	0.749499	1	0	241	36	178	133	1.15	1	0	4.94444	6.69444	421	672	0.626488	1	0	212	39	153.4	98	0.9	9	0	3.93333	5.4359	-29	3	-24.6	-1.01111	-1.25855	-35	1
M	IVDU	0	631	732	0.862022							0.68	22	0			704	908	0.77533							0.61	11	0
M	MSM	0	1289	1131	1.1397			155	31	55	345	0.88	1	0	1.77419	5	1498	1111	1.34833							0.91	11	0
M	MSM	0	881	607	1.4514							1.02	1	0			1273	886	1.43679			122	48	64.4	48	0.89	1	0	1.34167	2.54167
F	HS	0	504	669	0.753363	0	0	162	70	82	48	0.72	1	0	1.17143	2.31429	513	705	0.72766	0	0	174	72	88.2	69	0.68	177	1	1.225	2.41667	12	2	6.2	0.0535714	0.102381	21	2
M	IVDU	0	1160	1058	1.09641			119	24	66	142	0.88	1	0	2.75	4.95833	1144	1028	1.11284							0.94	30	0
M	MSM	0	515	398	1.29397							1.19	1	0			482	385	1.25195			251	47	174.8	146	1.08	13	0	3.71915	5.34043
M	IVDU	1	342	477	0.716981	0	0	123	41	64	87	0.7	16	0	1.56098	3	383	539	0.710575	0	0	117	40	49	140	0.7	10	0	1.225	2.925	-6	-1	-15	-0.335976	-0.075	53	2
M	MSM	0	1925	1628	1.18243			205	40	52.8	561	1.08	44	0	1.32	5.125	1810	1675	1.0806							0.98	8	0
M	HS	0	867	857	1.01167							0.62	10	0			638	707	0.902405			161	58	86.2	84	0.57	1	0	1.48621	2.77586
F	HS	0	840	688	1.22093			198	64	117.2	84	0.97	1	0	1.83125	3.09375	1111	780	1.42436							0.83	1	0
M	MSM	0	710	860	0.825581	0	1	117	28	38	254	0.81	1	0	1.35714	4.17857	722	803	0.899128	0	0	151	38	82.4	153	0.86	1	0	2.16842	3.97368	34	10	44.4	0.811278	-0.204887	-101	2
M	IVDU	0	848	819	1.03541	1	0	216	40	151	124	0.84	1	0	3.775	5.4	1024	776	1.31959	0	0	191	40	113	190	0.91	1	0	2.825	4.775	-25	0	-38	-0.95	-0.625	66
M	HS	0	516	398	1.29648	0	0	159	64	84	55	0.83	1	0	1.3125	2.48438	556	446	1.24664	1	0	209	75	120	70	0.88	1	0	1.6	2.78667	50	11	36	0.2875	0.302292	15	3
M	HS	1	454	542	0.837638							0.62	1	0			650	677	0.960118			158	48	86.6	117	0.63	1	0	1.80417	3.29167
M	MSM	0	1122	784	1.43112	0	0	114	26	61	132	1.18	1	0	2.34615	4.38462	1196	806	1.48387	0	0	142	32	70.6	197	1.1	1	0	2.20625	4.4375	28	6	9.6	-0.139904	0.0528846	65	2
M	HS	0	868	690	1.25797	0	0	157	37	91.8	141	0.68	1	0	2.48108	4.24324	976	802	1.21696	0	0	170	50	92	140	0.67	1	0	1.84	3.4	13	13	0.2	-0.641081	-0.843243	-1	2
M	HS	0	625	715	0.874126	0	0	183	37	117	141	1.03	1	0	3.16216	4.94595	786	849	0.925795	0	0	195	37	130.8	136	0.97	1	0	3.53514	5.27027	12	0	13.8	0.372973	0.324324	-5	2
M	HS	0	1153	1437	0.802366							0.84	9	0			1242	1550	0.80129			245	71	151.8	111	0.8	7	0	2.13803	3.4507
M	HS	0	670	1188	0.563973			129	39	73.6	82	0.92	1	0	1.88718	3.30769	811	1044	0.77682							0.88	25	0
M	HS	0	1227	1684	0.728622	1	0	223	47	154	110	1.34	4	0	3.2766	4.74468	1062	1603	0.662508	1	0	212	43	131.2	189	1.03	6	0	3.05116	4.93023	-11	-4	-22.8	-0.225433	0.185552	79	1
M	HS	1	454	1129	0.402126	1	0	266	49	183	167	0.76	40	0	3.73469	5.42857	511	1090	0.468807	1	0	247	46	176.4	123	0.65	1	0	3.83478	5.36957	-19	-3	-6.6	0.100089	-0.0590062	-44	1
M	MSM	0	517	756	0.683862	0	0	152	36	97.2	94	1.09	8	0	2.7	4.22222	643	1010	0.636634	0	0	162	34	97	155	1.1	8	0	2.85294	4.76471	10	-2	-0.2	0.152941	0.542484	61	2
M	IVDU	0	1080	1014	1.06509			161	61	83	83	0.86	1	0	1.36066	2.63934	1008	858	1.17483							0.97	8	0
F	IVDU	0	1058	1154	0.916811							0.7	27	0			1159	1414	0.819661							0.69	1	0
M	IVDU	0	1199	1618	0.741038	0	0	132			132	1.2	21	0			1067	1658	0.643546	0	0	145	42	73.2	149	0.88	31	0	1.74286	3.45238	13					17	2
M	MSM	0	721	1846	0.390574	0	1	184	54	53	383	0.95	28	0	0.981481	3.40741	470	1349	0.348406	0	1	176	43	75.2	289	0.81	13	0	1.74884	4.09302	-8	-11	22.2	0.767356	0.685616	-94	2
M	MSM	0	1028	1144	0.898601	0	0	167	29	102	177	1.33	1	0	3.51724	5.75862	1149	1313	0.875095	0	0	185	38	108.8	191	1.32	1	0	2.86316	4.86842	18	9	6.8	-0.654083	-0.8902	14	2
M	HS	0	1182	1268	0.932177			161	35	104	109	0.73	1	0	2.97143	4.6	1130	906	1.24724							0.56	1	0
M	IVDU	0	986	875	1.12686							1.25	1	0			1051	801	1.31211			181	38	115.4	138	1.02	1	0	3.03684	4.76316
M	IVDU	0	618	631	0.979398	0	0	161	45	90.4	128	0.97	1	0	2.00889	3.57778	421	509	0.827112	0	0	145	51	84.2	49	0.96	1	0	1.65098	2.84314	-16	6	-6.2	-0.357908	-0.734641	-79	2
F	IVDU	0	1007	792	1.27146			163	38	102	115	0.71	1	0	2.68421	4.28947	951	715	1.33007							0.68	1	0
F	HS	0	713	1027	0.694255			120	38	48.6	167	0.99	7	0	1.27895	3.15789	474	843	0.562278							0.97	1	0
M	MSM	0	1117	1105	1.01086			163	25	76	310	0.84	1	0	3.04	6.52	1129	1063	1.06209							0.86	1	0
F	HS	0	912	1067	0.854733	0	0	175	54	102	95	0.82	1	0	1.88889	3.24074	668	1067	0.626054	0	0	197	56	116	125	0.66	1	0	2.07143	3.51786	22	2	14	0.18254	0.277116	30	2
M	MSM	0	854	1051	0.812559	0	0	114	32	66	79	1.28	27	0	2.0625	3.5625	1031	1151	0.895743	0	0	151	42	90.2	94	1.45	28	0	2.14762	3.59524	37	10	24.2	0.085119	0.0327381	15	2
M	HS	1	190	1226	0.154976							1.01	13	0			314	1205	0.260581			143	30	95	90	0.84	1	0	3.16667	4.76667
F	HS	0	662	837	0.79092	0	0	165	53	101	55	0.9	1	0	1.90566	3.11321	647	713	0.907433	0	0	181	54	112	75	0.77	1	0	2.07407	3.35185	16	1	11	0.168414	0.238644	20	2
F	HS	1	226	733	0.308322	1	0	235	69	155	55	0.9	1	0	2.24638	3.4058	200	511	0.391389	1	0	222	72	136.4	68	0.83	1	0	1.89444	3.08333	-13	3	-18.6	-0.351932	-0.322464	13	1
M	HS	0	1505	3061	0.491669	0	1	179	29	50.4	498	0.87	1	0	1.73793	6.17241	1322	3353	0.394274	1	1	214	32	75	535	0.8	1	0	2.34375	6.6875	35	3	24.6	0.605819	0.515086	37	3
F	HS	0	507	1005	0.504478	0	0	191	74	100	83	1.15	1	0	1.35135	2.58108	374	745	0.502013	0	0	194	77	100.8	81	0.95	8	0	1.30909	2.51948	3	3	0.8	-0.0422604	-0.0616006	-2	2
M	HS	0	945	1705	0.554252	1	0	208	51	122	172	1.17	1	0	2.39216	4.07843	1032	1577	0.654407	1	0	218	63	126.4	143	0.99	1	0	2.00635	3.46032	10	12	4.4	-0.385808	-0.618114	-29	1
M	MSM	0	599	952	0.629202	0	0	196	41	134.8	101	0.9	1	0	3.2878	4.78049	705	932	0.756438	1	0	203	48	126.8	141	0.79	1	0	2.64167	4.22917	7	7	-8	-0.646138	-0.551321	40	3
M	MSM	0	935	534	1.75094			187	40	130	85	1.18	1	0	3.25	4.675	985	580	1.69828							1.01	1	0
M	HS	0	843	841	1.00238	1	1	223	41	131	254	0.92	1	0	3.19512	5.43902	973	1079	0.901761	1	0	212	45	129	190	0.9	1	0	2.86667	4.71111	-11	4	-2	-0.328455	-0.727913	-64	1
F	IVDU	0	730	424	1.7217			212	60	132	96	1.09	1	0	2.2	3.53333	1543	782	1.97315							0.9	1	0
M	IVDU	0	667	557	1.19749							0.92	1	0			380	284	1.33803							0.91	1	0
M	IVDU	1	233	655	0.355725							1.18	1	0			217	580	0.374138			223	36	150	185	1.11	1	0	4.16667	6.19444
M	HS	0	1117	544	2.05331	0	0	149	52	76	101	1	1	0	1.46154	2.86538	1360	616	2.20779	0	0	182	72	81.6	142	0.94	1	0	1.13333	2.52778	33	20	5.6	-0.328205	-0.337607	41	2
M	MSM	0	850	1190	0.714286	1	0	226	35	163.6	137	1.09	1	0	4.67429	6.45714	932	1277	0.729836	1	0	225	39	149.4	183	0.97	1	0	3.83077	5.76923	-1	4	-14.2	-0.843516	-0.687912	46	1
M	MSM	0	797	770	1.03506	0	0	166	45	96.6	122	1.22	8	0	2.14667	3.68889	1000	1008	0.992063	0	0	199	54	111.2	169	1.16	12	0	2.05926	3.68519	33	9	14.6	-0.0874074	-0.0037037	47	2
M	MSM	0	907	540	1.67963							1.12	9	0			1193	666	1.79129							0.95	1	0
M	MSM	0	547	783	0.698595							1.1	1	0			465	766	0.60705			193	46	126.4	103	1.1	1	0	2.74783	4.19565
M	HS	0	764	1559	0.490058	0	0	172	29	115	137	1.12	24	0	3.96552	5.93103	893	1696	0.526533	1	0	202	34	130.6	187	1.17	1	0	3.84118	5.94118	30	5	15.6	-0.124341	0.010142	50	3
F	HS	0	1365	865	1.57803							0.62	1	0			1080	709	1.52327			194	58	98.2	189	0.53	43	0	1.6931	3.34483
F	HS	0	739	1002	0.737525							0.8	1	0			762	554	1.37545			128	61	59.4	38	0.74	1	0	0.97377	2.09836
M	IVDU	0	850	843	1.0083	0	0	174	38	96	198	0.71	1	0	2.52632	4.57895	909	845	1.07574	0	0	178	40	101	185	0.76	1	0	2.525	4.45	4	2	5	-0.00131579	-0.128947	-13	2
M	IVDU	0	896	2010	0.445771	1	0	275	53	200	110	0.94	1	0	3.77358	5.18868	928	1790	0.518436	1	0	286	55	200.2	154	0.9	1	0	3.64	5.2	11	2	0.2	-0.133585	0.0113208	44	1
M	HS	1	215	765	0.281046							1.03	12	0			261	707	0.369165			145	43	82	100	0.96	8	0	1.90698	3.37209
M	IVDU	1	341	335	1.01791	0	1	188	39	101	236	0.82	1	0	2.58974	4.82051	389	460	0.845652	0	1	185	37	82.2	329	0.74	1	0	2.22162	5	-3	-2	-18.8	-0.368122	0.179487	93	2
F	HS	0	888	523	1.6979	1	0	212	78	118	77	1.02	1	0	1.51282	2.71795	942	538	1.75093	1	0	236	82	135.4	93	0.92	1	0	1.65122	2.87805	24	4	17.4	0.138399	0.1601	16	1
M	OTHER	1	490	1173	0.417732							0.96	1	0			658	1260	0.522222			141	66	61.2	69	0.97	1	0	0.927273	2.13636
M	MSM	1	358	897	0.399108	0	0	194	66	109	91	0.91	1	0	1.65152	2.93939	320	902	0.354767	0	0	178	60	94	120	0.79	1	0	1.56667	2.96667	-16	-6	-15	-0.0848485	0.0272727	29	2
M	OTHER	0	505	502	1.00598	1	0	213	42	145	129	1.14	1	0	3.45238	5.07143	651	665	0.978947	1	1	224	43	133.6	237	1.22	1	0	3.10698	5.2093	11	1	-11.4	-0.345404	0.137874	108	1
M	HS	0	959	1614	0.594176							1.15	1	0			698	963	0.724818							1.03	1	0
M	IVDU	1	294	669	0.439462							0.59	5	0			217	332	0.653614							0.58	1	0
F	HS	0	920	574	1.60279	0	0	114	40	63	54	0.81	1	0	1.575	2.85	1052	743	1.41588	0	0	126	51	62.2	64	0.82	1	0	1.21961	2.47059	12	11	-0.8	-0.355392	-0.379412	10	2
M	IVDU	1	255	254	1.00394							0.95	1	0			293	335	0.874627			156	49	89	90	0.89	1	0	1.81633	3.18367
F	HS	0	1637	960	1.70521							0.84	1	0			1826	939	1.94462							0.8	1	0
M	HS	0	531	1333	0.39835	1	0	201	49	134	86	0.96	1	0	2.73469	4.10204	441	1387	0.317952	1	0	206	48	130.8	136	0.89	1	0	2.725	4.29167	5	-1	-3.2	-0.00969388	0.189626	50	1
F	HS	0	756	458	1.65066							0.86	1	0			922	526	1.75285			172	60	91	105	0.78	1	0	1.51667	2.86667
M	HS	0	503	1162	0.432874	0	0	191	39	138.2	69	1.4	1	0	3.54359	4.89744	562	1631	0.344574	1	0	234	56	162.4	78	1.16	1	0	2.9	4.17857	43	17	24.2	-0.64359	-0.718864	9	3
F	HS	0	985	441	2.23356			155	49	55	255	0.64	1	0	1.12245	3.16327	919	424	2.16745							0.63	1	0
M	HS	0	547	532	1.0282	1	0	210	40	134.4	178	0.99	1	0	3.36	5.25	898	809	1.11001	1	0	207	52	125.8	146	1.08	1	0	2.41923	3.98077	-3	12	-8.6	-0.940769	-1.26923	-32	1
F	HS	0	523	654	0.799694							0.75	1	0			727	1072	0.678172							0.69	1	0
M	HS	0	528	483	1.09317	0	0	141	42	85.4	68	0.67	1	0	2.03333	3.35714	907	747	1.21419	0	0	188	54	117	85	0.68	1	0	2.16667	3.48148	47	12	31.6	0.133333	0.124339	17	2
M	HS	1	315	1221	0.257985							1.27	1	0			449	1493	0.300737			199	45	129.2	124	1.19	5	0	2.87111	4.42222
M	HS	0	1223	771	1.58625							1.26	13	0			1012	568	1.78169							1.18	1	0
M	IVDU	1	429	1006	0.426441			154	35	102	85	0.98	1	0	2.91429	4.4	420	996	0.421687							0.89	1	0
M	IVDU	0	963	743	1.2961							1.1	1	0			674	650	1.03692			158	39	105.8	66	0.9	5	0	2.71282	4.05128
M	HS	0	656	834	0.786571	0	0	175	39	96.2	199	0.82	41	0	2.46667	4.48718	656	834	0.786571	0	0	175	39	96.2	199	0.82	1	0	2.46667	4.48718	0	0	0	0	0	0	2
M	HS	1	443	916	0.483624							0.92	1	0			570	972	0.58642							0.88	1	0
F	HS	0	573	442	1.29638	1	0	222	59	144	91	0.8	1	0	2.44068	3.76271	418	346	1.20809	1	0	201	56	135	50	0.84	1	0	2.41071	3.58929	-21	-3	-9	-0.0299637	-0.173426	-41	1
M	HS	1	425	1453	0.292498	0	0	198	43	115.8	196	0.72	1	0	2.69302	4.60465	324	1707	0.189807	0	0	115	38	52.6	122	0.96	3	0	1.38421	3.02632	-83	-5	-63.2	-1.30881	-1.57834	-74	2
M	IVDU	0	583	565	1.03186	0	0	148	57	71	99	0.9	1	0	1.24561	2.59649	496	537	0.92365	1	0	267	48	183.8	176	1	1	0	3.82917	5.5625	119	-9	112.8	2.58355	2.96601	77	3
M	MSM	0	1622	1692	0.958629							1.09	6	0			1599	1597	1.00125			143	36	85	110	0.9	1	0	2.36111	3.97222
M	MSM	0	890	1492	0.596515	1	1	218	35	140	214	0.95	10	0	4	6.22857	751	1160	0.647414	1	0	236	36	164.4	178	0.83	6	0	4.56667	6.55556	18	1	24.4	0.566667	0.326984	-36	1
M	MSM	0	1390	1643	0.846013							0.97	1	0			1122	1143	0.981627			155	47	73	175	0.82	6	0	1.55319	3.29787
F	HS	1	311	312	0.996795							0.84	1	0			344	342	1.00585			225	66	97.4	308	0.7	1	0	1.47576	3.40909
M	HS	0	891	1045	0.852632							0.59	1	0			972	1299	0.748268			146	70	66.6	47	0.57	1	0	0.951429	2.08571
M	HS	0	874	1259	0.694202			186	34	110	210	1.06	1	0	3.23529	5.47059	993	1177	0.84367								1	0
M	OTHER	0	506	382	1.32461	0	0	161	44	97	100	1.03	1	0	2.20455	3.65909	455	393	1.15776	0	0	153	37	95.8	101	0.96	1	0	2.58919	4.13514	-8	-7	-1.2	0.384644	0.476044	1	2
M	IVDU	0	730	1082	0.674677	1	0	222	36	164	110	0.73	17	0	4.55556	6.16667	958	1481	0.64686	1	0	238	51	172.2	74	0.66		9	3.37647	4.66667	16	15	8.2	-1.17908	-1.5	-36	1
M	MSM	0	703	682	1.03079			249	27	192.2	149	1.07	1	0	7.11852	9.22222	608	606	1.0033							0.87	1	0
M	IVDU	0	1052	906	1.16115			175	69	91	75	0.8	1	0	1.31884	2.53623	686	710	0.966197							0.65	1	0
M	HS	0	1225	1891	0.647805							1.16	1	0			1005	1406	0.714794			152	51	85.4	78	1.09	1	0	1.67451	2.98039
F	HS	0	627	726	0.863636	0	0	183	62	95	128	1.1	1	0	1.53226	2.95161	473	523	0.904398	0	0	179	56	94.8	141	0.79	1	0	1.69286	3.19643	-4	-6	-0.2	0.160599	0.244816	13	2
M	HS	0	722										49	0			792	2068	0.382979							0.97	14	0
M	OTHER	1	472	676	0.698225			177	42	116.6	92	1.15	1	0	2.77619	4.21429	625	839	0.744934							1.17	1	0
M	MSM	0	1015	1190	0.852941			206	45	144	81	1	1	0	3.2	4.57778	627	777	0.80695							1.02	1	0
M	HS	0	916	751	1.21971	0	1	149	35	65	241	1.23	1	0	1.85714	4.25714	696	502	1.38645	0	1	176	39	84.8	261	1.08	1	0	2.17436	4.51282	27	4	19.8	0.317216	0.255678	20	2
M	MSM	0	802	1283	0.625097							0.91	21	0			596	896	0.665179			167	60	87.6	97	0.93	1	0	1.46	2.78333
F	IVDU	0	1105	537	2.05773	0	0	129	48	62	93	0.79	33	0	1.29167	2.6875	1010	453	2.22958	0	0	170	65	78.2	134	0.72	1	0	1.20308	2.61538	41	17	16.2	-0.0885897	-0.0721154	41	2
F	HS	0	1645	882	1.86508	0	0	179	70	94	75	0.99	18	0	1.34286	2.55714	805	438	1.8379	0	0	174	65	98.8	51	0.81	1	0	1.52	2.67692	-5	-5	4.8	0.177143	0.11978	-24	2
F	IVDU	0	853	899	0.948832	0	0	170	37	110	114	0.86	1	0	2.97297	4.59459	673	855	0.787135	1	0	209	43	141.2	124	0.76	1	0	3.28372	4.86047	39	6	31.2	0.310748	0.265871	10	3
M	IVDU	0	547	1032	0.530039							0.7	1	0			535	899	0.595106			110	27	54.6	142	0.65	1	0	2.02222	4.07407
M	MSM	0	603	757	0.796565	1	0	207	65	120	110	1.02	1	0	1.84615	3.18462	624	655	0.952672	1	0	208	59	132.4	83	1	1	0	2.24407	3.52542	1	-6	12.4	0.397914	0.340808	-27	1
M	MSM	0	549					193	43	124	131	1.26	1	0	2.88372	4.48837	664											9
M	MSM	0	952	1180	0.80678	0	0	199	41	141	81	0.92	7	0	3.43902	4.85366	923	1106	0.834539	1	0	260	48	187.8	121	0.84	1	0	3.9125	5.41667	61	7	46.8	0.473476	0.563008	40	3
M	IVDU	0	973	1223	0.795585			180	67	90	111	0.91	1	0	1.34328	2.68657	640									0.74		9
M	HS	0	1538	1190	1.29244	1	0	209	38	153	90	0.86	1	0	4.02632	5.5	1474	872	1.69037	0	0	195	38	124.6	162	0.66	1	0	3.27895	5.13158	-14	0	-28.4	-0.747368	-0.368421	72
M	HS	1	410	497	0.82495							1.07	1	0			404	514	0.785992			227	59	150.2	89	0.91	1	0	2.54576	3.84746
M	MSM	1	244									1.09	1	0			206	747	0.27577			194	37	125.4	158	0.96	1	0	3.38919	5.24324
M	IVDU	0	566	1193	0.474434							0.75	1	0			543	955	0.568586			145	78	50	85	0.61	1	0	0.641026	1.85897
F	HS	0	1121	1073	1.04473	0	0	142	82	41.4	93	0.69	1	0	0.504878	1.73171	1245	991	1.25631	0	0	149	79	50.8	96	0.66	1	0	0.643038	1.88608	7	-3	9.4	0.13816	0.154369	3	2
M	IVDU	0	1578	1948	0.810062	0	0	122	50	52.8	96	0.98	1	0	1.056	2.44	1828	2828	0.646393	0	0	117	60	38	95	0.91	1	0	0.633333	1.95	-5	10	-14.8	-0.422667	-0.49	-1	2
M	MSM	0	1113	824	1.35073							0.88	1	0			707	474	1.49156			215	54	137.6	117	0.81	12	0	2.54815	3.98148
M	MSM	0	584	1030	0.56699	0	0	146	39	71	179	0.73	1	0	1.82051	3.74359	693	1607	0.431238	0	0	190	40	114	180	0.97	1	0	2.85	4.75	44	1	43	1.02949	1.00641	1	2
F	HS	0	646	687	0.94032	0	0	131	62	43	126	0.83	1	0	0.693548	2.1129	614	567	1.08289	0	0	175	85	77.2	64	0.77	1	0	0.908235	2.05882	44	23	34.2	0.214687	-0.0540797	-62	2
M	HS	0	519	505	1.02772			278	56	183.4	193	0.83	1	0	3.275	4.96429	517	510	1.01373							0.79	1	0
M	IVDU	1	291	875	0.332571	0		140	29	91	97	0.87	1	0	3.13793	4.82759	336	778	0.431877	0		150	32			0.87	22	0		4.6875	10	3			-0.140086		2
M	MSM	0	1003	1688	0.594194	0	0	143	34	94	75	1.18	1	0	2.76471	4.20588	716	1549	0.462234	0	0	124	36	73	75	0.89	7	0	2.02778	3.44444	-19	2	-21	-0.736928	-0.761438	0	2
M	HS	0	883	817	1.08078	1	1	217	39	68.8	546	1.27	10	0	1.7641	5.5641	855	879	0.972696	1	0	243	58	154.8	151	0.99	1	0	2.66897	4.18966	26	19	86	0.904863	-1.37445	-395	1
F	HS	0	1132	913	1.23987			212	64	116.2	159	0.6	1	0	1.81563	3.3125	1131	865	1.30751							0.57	1	0
F	HS	0	846	629	1.34499							0.63	10	0			978	647	1.51159			181	52	117.2	59	0.64	26	0	2.25385	3.48077
M	MSM	0	909	1119	0.812332							0.81	1	0			852	1091	0.780935			196	52	121.2	114	0.73	1	0	2.33077	3.76923
M	MSM	0	796	1624	0.490148	0	0	154	30	105.4	93	1.09	1	0	3.51333	5.13333	517	1992	0.259538	0	0	148	37	92.2	94	0.94	11	0	2.49189	4	-6	7	-13.2	-1.02144	-1.13333	1	2
M	HS	1	489	865	0.565318							0.94	1	0			589	962	0.612266			135	52	58	125	0.71	1	0	1.11538	2.59615
M	HS	0	1000	869	1.15075	1	0	211	44	128.6	192	0.92	1	0	2.92273	4.79545	987	707	1.39604	1	0	207	40	133	170	0.82	1	0	3.325	5.175	-4	-4	4.4	0.402273	0.379545	-22	1
M	MSM	0	694	870	0.797701	0	0	166	36	114	80	0.87	1	0	3.16667	4.61111	795	931	0.853921	0	0	195	44	133.2	89	0.87	1	0	3.02727	4.43182	29	8	19.2	-0.139394	-0.179293	9	2
M	HS	0	688	801	0.858926	0	0	165	38	110	81	0.95	1	0	2.89474	4.34211	803	791	1.01517	0	0	182	43	118.4	103	0.95	1	0	2.75349	4.23256	17	5	8.4	-0.141248	-0.109547	22	2
F	HS	0	1090	1345	0.810409							0.86	23	0			1001	1439	0.695622			171	64	95.8	56	0.81	19	0	1.49687	2.67188
M	HS	0	668	897	0.744705	1	0	214	32	143	193	0.93	1	0	4.46875	6.6875	564	881	0.640182	1	0	217	35	158.6	117	0.86	19	0	4.53143	6.2	3	3	15.6	0.0626786	-0.4875	-76	1
M	HS	0	867	1491	0.581489			135	40	78	85	0.74	1	0	1.95	3.375	853	1520	0.561184							0.68	7	0
M	HS	1	165	280	0.589286							1.15	1	0			166	322	0.515528			212	34	148.8	146	1.05	1	0	4.37647	6.23529
M	IVDU	0	949	3822	0.248299							0.97	1	0			574	3303	0.173781			170	47	102.6	102	0.93	1	0	2.18298	3.61702
M	MSM	0	655	961	0.681582	1	0	219	46	154.4	93	0.96	1	0	3.35652	4.76087	867	1040	0.833654	0	0	180	45	113.6	107	0.86	1	0	2.52444	4	-39	-1	-40.8	-0.832077	-0.76087	14
M	MSM	0	528	620	0.851613	0	0	153	41	94	90	0.04	1	0	2.29268	3.73171	466	621	0.750403	0	0	138	39	87.2	59	0.97	1	0	2.2359	3.53846	-15	-2	-6.8	-0.0567855	-0.193246	-31	2
M	MSM	0	547	664	0.823795							1.07	1	0			615	722	0.851801			198	43	133.6	107	1.05	1	0	3.10698	4.60465
M	MSM	0	997	1127	0.88465	1	0	239	49	176	67	1.35	1	0	3.59184	4.87755	1064	1035	1.02802	1	0	263	49	194.6	97	1.29	1	0	3.97143	5.36735	24	0	18.6	0.379592	0.489796	30	1
M	HS	0	1421	2540	0.559449			199	39	137	113	0.73	1	0	3.51282	5.10256	1444	2137	0.675714							0.71	1	0
M	MSM	0	853										1	0			861	769	1.11964							0.77	1	0
M	HS	1	353	1117	0.316025	0	0	109	30	60	95	1.27	1	0	2	3.63333	282	951	0.29653	0	0	106	28	52	130	0.95	8	0	1.85714	3.78571	-3	-2	-8	-0.142857	0.152381	35	2
F	HS	0	932	618	1.50809							0.66	1	0			684	510	1.34118							0.57	1	0
F	HS	0	1511	822	1.8382	0	0	185	50	110	124	1.06	1	0	2.2	3.7	1811	1011	1.7913	0	0	196	52	107.6	182	0.86	1	0	2.06923	3.76923	11	2	-2.4	-0.130769	0.0692308	58	2
M	HS	0	595	927	0.641855	0	0	159	39	87.4	163	0.92	1	0	2.24103	4.07692	604	1159	0.521139	0	1	166	41	82.8	211	0.98	11	0	2.01951	4.04878	7	2	-4.6	-0.221513	-0.0281426	48	2
M	HS	0	823	547	1.50457	0	0	149	58	80.6	52	0.97	1	0	1.38966	2.56897	802	473	1.69556	0	0	164	57	97.2	49	0.88	1	0	1.70526	2.87719	15	-1	16.6	0.315608	0.308227	-3	2
M	MSM	0	779	1266	0.615324	0	0	172	81	72.8	91	0.98	6	0	0.898765	2.12346	698	1169	0.597092	0	0	145	74	58.6	62	0.85	1	0	0.791892	1.95946	-27	-7	-14.2	-0.106874	-0.163997	-29	2
M	MSM	0	1583	1028	1.53988	0	0	191	72	89	147	1.08	1	0	1.23611	2.65278	1370	1086	1.26151	0	0	140	35	73.8	156	1.03	1	0	2.10857	4	-51	-37	-15.2	0.87246	1.34722	9	2
M	MSM	0	988	624	1.58333							0.88	1	0			811	598	1.35619			210	46	147	85	0.77	31	0	3.19565	4.56522
M	MSM	0	812	694	1.17003							1.05	1	0			1072	818	1.31051							0.98	1	0
F	HS	0	724	666	1.08709			185	48	119.8	86	0.82	1	0	2.49583	3.85417	810	644	1.25776							0.76	1	0
M	HS	0	745	852	0.874413	0	0	99	23	41	174	0.85	14	0	1.78261	4.30435	803	1000	0.803	0	1	102	23	32.4	233	0.82	7	0	1.4087	4.43478	3	0	-8.6	-0.373913	0.130435	59	2
M	IVDU	0	1120										1	0			1126	1174	0.959114							0.85	9	0
M	HS	0	608	772	0.787565	1	0	223	45	156.4	108	1.15	1	0	3.47556	4.95556	690	698	0.988539	1	0	239	49	165.6	122	1.05	1	0	3.37959	4.87755	16	4	9.2	-0.0959637	-0.0780045	14	1
F	HS	0	1406	964	1.45851	1	0	201	47	129	124	0.83	1	0	2.74468	4.2766	1147	634	1.80915	1	0	293	56	199.4	188	0.79	1	0	3.56071	5.23214	92	9	70.4	0.816033	0.955547	64	1
M	IVDU	0	980	1110	0.882883	0	0	149	33	76	200	0.81	8	0	2.30303	4.51515	930	1082	0.859519	1	1	210	34	36.2	699	0.92	13	0	1.06471	6.17647	61	1	-39.8	-1.23832	1.66132	499	3
F	HS	0	725	842	0.861045	1	1	232	45	144	212	0.98	1	0	3.2	5.15556	510	483	1.0559	1	0	241	67	136.4	188	0.8	1	0	2.03582	3.59701	9	22	-7.6	-1.16418	-1.55854	-24	1
M	HS	0	1671	1472	1.13519	0	1	200	30	129.6	202	1.11	16	0	4.32	6.66667	1943	1895	1.02533	1	1	218	36	121.4	303	1.23		9	3.37222	6.05556	18	6	-8.2	-0.947778	-0.611111	101	3
M	IVDU	0	594	827	0.718259							1	1	0			488	938	0.520256			131	43	69	95	0.96	1	0	1.60465	3.04651
M	IVDU	1	305	630	0.484127			197	45	135	83	0.79	11	0	3	4.37778	466	869	0.536249							0.8	27	0
M	MSM	0	960	871	1.10218	0	0	153	52	92.2	44	1.02	1	0	1.77308	2.94231	1010	870	1.16092	0	0	173	59	103.8	51	1.01	17	0	1.75932	2.9322	20	7	11.6	-0.0137549	-0.0101043	7	2
M	MSM	0	810	863	0.938586	0	0	150	53	74	63	1.05	8	0	1.39623	2.83019	701	682	1.02786	0	0	171	55	98.8	86	0.94	8	0	1.79636	3.10909	21	2	24.8	0.400137	0.278902	23	2
M	HS	0	964	828	1.16425							0.9	1	0			1211	897	1.35006			196	39	111.8	226	0.85	12	0	2.86667	5.02564
M	MSM	0	596	1153	0.516912	0	0	170	53	103.4	68	1.23	1	0	1.95094	3.20755	429	893	0.480403	0	0	180	57	102	105	1.11	1	0	1.78947	3.15789	10	4	-1.4	-0.16147	-0.0496524	37	2
M	HS	0	742	818	0.90709	0	0	171	38	112	105	1.04	1	0	2.94737	4.5	750	773	0.970246	0	0	159	41	99.2	94	0.9	1	0	2.41951	3.87805	-12	3	-12.8	-0.527856	-0.621951	-11	2
M	IVDU	0	985	894	1.10179							0.93	9	0			791	819	0.965812							0.91	7	0
M	IVDU	0	692	656	1.05488	1	0	221	39	162	97	0.81	1	0	4.15385	5.66667	601	555	1.08288	0	0	187	44	122.6	102	0.89	1	0	2.78636	4.25	-34	5	-39.4	-1.36748	-1.41667	5
M	IVDU	0	863	912	0.946272			160	50	89	105	1.13	1	0	1.78	3.2	1054	1104	0.95471							0.97	1	0
M	MSM	0	560	857	0.653442	0	1	151	26	66.8	291	0.96	1	0	2.56923	5.80769	707	1154	0.612652	0	1	160	26	49.6	422	0.98	1	0	1.90769	6.15385	9	0	-17.2	-0.661538	0.346154	131	2
M	IVDU	0	1054	927	1.137			134	37	59	186	0.9	1	0	1.59459	3.62162	1073	846	1.26832							0.86	1	0
M	MSM	0	513	470	1.09149	0	0	154	58	76	97	0.94	1	0	1.31034	2.65517	575	495	1.16162	0	0	166	53	84.8	141	0.83	1	0	1.6	3.13208	12	-5	8.8	0.289655	0.476903	44	2
M	HS	0	571	1181	0.483489	0	0	186	67	80	192	0.84	1	0	1.19403	2.77612	478	1000	0.478	0	0	194	55	102.6	182	0.76	1	0	1.86545	3.52727	8	-12	22.6	0.671425	0.751153	-10	2
F	IVDU	1	492	209	2.35407			184	81	94.4	43	0.74	6	0	1.16543	2.2716	536	167	3.20958							0.57	6	0
F	IVDU	1	434	302	1.43709			134	39	82.6	62	0.57	1	0	2.11795	3.4359	443	361	1.22715							0.54	1	0
M	MSM	1	312	780	0.4	1	0	208	48	141	92	1.25	1	0	2.9375	4.33333	328	816	0.401961	1	0	230	50	163	85	1.12	1	0	3.26	4.6	22	2	22	0.3225	0.266667	-7	1
M	MSM	0	1074	1579	0.680177	1	0	202	49	125	137	0.91	1	0	2.55102	4.12245	1009	1301	0.775557	1	0	225	50	152.2	114	0.88	21	0	3.044	4.5	23	1	27.2	0.49298	0.377551	-23	1
M	MSM	0	1095	795	1.37736	1	0	274	62	181	152	1.11	1	0	2.91935	4.41935	974	797	1.22208	1	0	266	62	171.6	162	0.99	12	0	2.76774	4.29032	-8	0	-9.4	-0.151613	-0.129032	10	1
M	MSM	0	775	501	1.54691	0	0	196	64	113	95	0.8	1	0	1.76562	3.0625	736	500	1.472	1	0	220	67	131.8	106	0.93	1	0	1.96716	3.28358	24	3	18.8	0.201539	0.221082	11	3
F	IVDU	0	773	821	0.941535							1.21	1	0			630	714	0.882353							0.92	1	0
M	MSM	1	398	962	0.413721	0	0	128	35	82	53	0.96	24	0	2.34286	3.65714	413	672	0.614583	0	0	145	34	99	60	1.23	24	0	2.91176	4.26471	17	-1	17	0.568908	0.607563	7	2
M	HS	0	744	1170	0.635897	0	0	190	60	112.6	87	1.11	11	0	1.87667	3.16667	598	965	0.619689	1	0	216	68	129.6	92	0.9	1	0	1.90588	3.17647	26	8	17	0.0292157	0.00980392	5	3
M	MSM	0	518	751	0.689747			204	48	141	71	1.09	1	0	2.9375	4.25	501	646	0.775542							1.01	1	0
M	MSM	0	785	974	0.805955	0	0	130	46	69	75	1.21	1	0	1.5	2.82609	713	978	0.729039	0	0	126	47	60.8	91	1.09	1	0	1.29362	2.68085	-4	1	-8.2	-0.206383	-0.145236	16	2
M	HS	0	1114	1314	0.847793	0	1	170	29	28.2	564	1.06	34	0	0.972414	5.86207	1137	1366	0.832357	0	1	165	30		936	1	15	0		5.5	-5	1			-0.362069	372	2
F	HS	0	1217	388	3.1366	0	0	170	44	110.8	76	0.67	1	0	2.51818	3.86364	1210	331	3.65559	0	0	160	46	97.8	81	0.66	9	0	2.12609	3.47826	-10	2	-13	-0.392095	-0.385375	5	2
M	IVDU	0	546	945	0.577778			147	35	88	120	0.96	1	0	2.51429	4.2	463	866	0.534642							1.13	27	0
F	HS	0	529	1214	0.43575	1	0	210	60	119	152	0.97	1	0	1.98333	3.5	479	1514	0.31638	1	0	227	70	134	115	0.93	1	0	1.91429	3.24286	17	10	15	-0.0690476	-0.257143	-37	1
M	HS	0	965	764	1.26309							0.94	1	0			893	716	1.24721							0.92	1	0
M	MSM	0	1263	1386	0.911255	0	0	122	35	71	79	1.23	1	0	2.02857	3.48571	1003	1095	0.915982	0	0	133	33	88.6	57	1.23	9	0	2.68485	4.0303	11	-2	17.6	0.656277	0.544589	-22	2
M	MSM	0	1314	1685	0.779822	0	1	173	36	89.4	238	1.1	1	0	2.48333	4.80556	1232	1691	0.728563	0	0	169	35	103.4	153	1	1	0	2.95429	4.82857	-4	-1	14	0.470952	0.0230159	-85	2
M	IVDU	0	771	2379	0.324086	1	0	216	47	150	94	1.02	13	0	3.19149	4.59574	581	1720	0.337791	1	0	237	49	166	110	0.97	1	0	3.38776	4.83673	21	2	16	0.196266	0.24099	16	1
M	MSM	0	699	727	0.961486	0	0	170	38	110	109	1.58	1	0	2.89474	4.47368	623	732	0.851093	0	0	175	58	104	65	1.15	40	0	1.7931	3.01724	5	20	-6	-1.10163	-1.45644	-44	2
M	MSM	0	1093	980	1.11531	1	0	228	60	152	80	0.78	1	0	2.53333	3.8	909	978	0.929448	1	0	270	67	189.2	69	0.8	1	0	2.82388	4.02985	42	7	37.2	0.290547	0.229851	-11	1
M	MSM	0	1032	1693	0.609569	0	0	156	40	80	176	1.25	1	0	2	3.9	965	1390	0.694245	0	1	181	44	89.4	238	1.17	1	0	2.03182	4.11364	25	4	9.4	0.0318182	0.213636	62	2
F	HS	0	790	1371	0.576222	1	0	298	51	223.8	116	1.01	6	0	4.38824	5.84314	847	1274	0.664835	1	0	237	55	142	200	0.93	14	0	2.58182	4.30909	-61	4	-81.8	-1.80642	-1.53405	84	1
M	HS	0	821	1881	0.43647			163	28	70	322	1.06	1	0	2.5	5.82143	782	1290	0.606202							0.96	1	0
M	HS	0	802	501	1.6008	0	0	171	33	111	135	0.79	1	0	3.36364	5.18182	796	507	1.57002	0	0	165	35	110.8	96	0.92	1	0	3.16571	4.71429	-6	2	-0.2	-0.197922	-0.467532	-39	2
M	HS	0	705	821	0.858709	1	0	211	49	143	95	0.83	1	0	2.91837	4.30612	910	833	1.09244	1	0	204	50	129.4	123	0.76	1	0	2.588	4.08	-7	1	-13.6	-0.330367	-0.226122	28	1
M	HS	1	363	677	0.536189							0.96	12	0			363	663	0.547511			110	28	49.8	161	0.94	18	0	1.77857	3.92857
M	HS	0	1118	724	1.5442	0	0	190	39	122.2	144	0.95	1	0	3.13333	4.87179	870	609	1.42857	0	0	199	49	133.6	82	0.84	6	0	2.72653	4.06122	9	10	11.4	-0.406803	-0.81057	-62	2
M	HS	0	879	760	1.15658	0	0	180	47	114.6	92	1.05	1	0	2.4383	3.82979	809	666	1.21471	0	0	189	50	122	85	1.03	16	0	2.44	3.78	9	3	7.4	0.00170213	-0.0497872	-7	2
F	HS	0	647	580	1.11552			186	68	105	61	0.73	1	0	1.54412	2.73529	881	743	1.18573							0.7	1	0
M	MSM	0	657	481	1.3659	0	0	167	41	109	83	1.07	1	0	2.65854	4.07317	824	535	1.54019	0	0	197	47	126.8	116	0.98	1	0	2.69787	4.19149	30	6	17.8	0.0393358	0.118319	33	2
M	HS	1	275	911	0.301866	0	1	195	33	90	357	1.08	17	0	2.72727	5.90909	245	653	0.375191	0	0	185	50	118	85	0.87	25	0	2.36	3.7	-10	17	28	-0.367273	-2.20909	-272	2
M	HS	1	460	593	0.775717	1	0	215	44	148	114	1.01	5	0	3.36364	4.88636	562	1016	0.55315	1	0	252	56	167.8	141	0.93	1	0	2.99643	4.5	37	12	19.8	-0.367208	-0.386364	27	1
M	MSM	0	948	438	2.16438			230	44	159.8	131	0.98	1	0	3.63182	5.22727	898	432	2.0787							0.85	1	0
M	HS	1	213	943	0.225875			178	41	93	219	1.19	1	0	2.26829	4.34146	208	707	0.294201							1.08	1	0
M	IVDU	0	611	710	0.860563			157	60	82.2	74	0.78	1	0	1.37	2.61667	1350	1299	1.03926							0.74	1	0
M	HS	0	624	767	0.813559							1.38	1	0			487	862	0.564965			176	57	104.2	74	1.16	1	0	1.82807	3.08772
M	IVDU	0	675	628	1.07484							1.01	1	0			573	566	1.01237			192	30	122.4	198	0.98	1	0	4.08	6.4
M	IVDU	0	901	710	1.26901	0	0	133	31	63.4	193	0.79	1	0	2.04516	4.29032	1033	784	1.3176	0	0	134	29	80.2	124	0.89	1	0	2.76552	4.62069	1	-2	16.8	0.720356	0.330367	-69	2
M	MSM	0	771	514	1.5			192	49	111.8	156	0.9	1	0	2.28163	3.91837	694	561	1.23708							0.84	9	0
M	IVDU	0	766	1033	0.74153							0.9	1	0			764	1564	0.488491			186	63	111.6	57	0.9	1	0	1.77143	2.95238
F	HS	0	1404	1034	1.35783							0.77	1	0			1174	907	1.29438							0.76	1	0
M	HS	0	585	834	0.701439	0	0	161	32	108	101	0.98	1	0	3.375	5.03125	408	637	0.640502	0	0	163	40	92.6	152	0.84	1	0	2.315	4.075	2	8	-15.4	-1.06	-0.95625	51	2
F	HS	0	1594	935	1.70481			169	48	95	128	0.66	1	0	1.97917	3.52083	1803	1133	1.59135							0.67	38	0
M	HS	0	747	731	1.02189	1	0	223	49	153	103	0.91	1	0	3.12245	4.55102	564	687	0.820961	0	0	186	40	124.4	108	0.72	1	0	3.11	4.65	-37	-9	-28.6	-0.012449	0.0989796	5
M	IVDU	0	1175	864	1.35995							1.07	1	0			809	639	1.26604			224	74	138.2	59	1.21	1	0	1.86757	3.02703	224
M	IVDU	0	940	2303	0.408163	0	0	159	62	71	127	0.78	28	0	1.14516	2.56452	1165	3608	0.322894	0	1	159	58	48.2	264	0.59	1	0	0.831034	2.74138	0	-4	-22.8	-0.314127	0.176863	137	2
M	HS	1	347	490	0.708163	0	0	161	68	83	47	1.01	1	0	1.22059	2.36765	256	558	0.458781	0	0	184	70	98.4	78	0.85	1	0	1.40571	2.62857	23	2	15.4	0.185126	0.260924	31	2
M	MSM	0	832	753	1.10491	0	0	167	33	113	102	1.1	1	0	3.42424	5.06061	909	941	0.965994	1	0	203	35	138.6	147	1.03	1	0	3.96	5.8	36	2	25.6	0.535758	0.739394	45	3
M	MSM	0	503	1024	0.491211	0	0	127	38	66	111	0.76	1	0	1.73684	3.34211	558	843	0.661922	0	0	161	45	82.2	169	0.81	1	0	1.82667	3.57778	34	7	16.2	0.0898246	0.235673	58	2
M	HS	0	1210	1320	0.916667	1	0	208	57	113	189	1.01	1	0	1.98246	3.64912	1398	1757	0.795674	1	0	218	66	116	180	0.78	8	0	1.75758	3.30303	10	9	3	-0.22488	-0.346093	-9	1
M	IVDU	0	896	626	1.43131	0	1	196	39	98	291	1.05	6	0	2.51282	5.02564	628	479	1.31106	1	1	235	45	135.6	272	0.74	1	0	3.01333	5.22222	39	6	37.6	0.500513	0.196581	-19	3
